# Supplementary material for: Proteomic comparison of selective breeding and growth hormone transgenesis in fish: Unique pathways to enhanced growth
Source: J Proteomics. 2019 Feb 10;192:114–24. doi: 10.1016/j.jprot.2018.08.013 (PMC7086150; doi:10.1016/j.jprot.2018.08.013)
Supplement: Supplementary file 1 — Supplementary figures. [file mmc1.xlsx]

## Sheet: Table S1
Post- filtering proteins (n=320) used in statistical analysis	S. salar RefSeq database information												S. salar BLASTp results												MaxQuant Raw Output
O. kisutch NCBI accession	gene_id	transcript_id	protein_id	gene	pseudo	partial	product	protein_length	trasncript_length	aa_longest	gene_biotype	# Samples with Protein	qseqid	sseqid	pident	length	mismatch	gapopen	qstart	qend	sstart	send	evalue	bitscore	Protein IDs	Majority protein IDs	Fasta headers	LFQ intensity GHT_PBS_05	LFQ intensity GHT_PolyIC_07	LFQ intensity GHT_PBS_10	LFQ intensity WT_PBS_11	LFQ intensity WT_PBS_14	LFQ intensity GHT_PolyIC_15	LFQ intensity WT_PolyIC_16	LFQ intensity GHT_PolyIC_17	LFQ intensity WT_PBS_18	LFQ intensity GHT_PolyIC_20	LFQ intensity WT_PolyIC_23	LFQ intensity GHT_PBS_25	LFQ intensity GHT_PBS_26	LFQ intensity WT_PolyIC_27	LFQ intensity GHT_PolyIC_29	LFQ intensity DF_PBS_31	LFQ intensity DF_PBS_32	LFQ intensity DF_PBS_33	LFQ intensity DF_PBS_34	LFQ intensity DF_PBS_35	LFQ intensity DF_PolyIC_36	LFQ intensity DF_PolyIC_37
XP_020307659.1	gene11739:100194617	NM_001139702.1	NP_001133174.1	tpi1b	FALSE	FALSE	triosephosphate isomerase 1b	247	1383	1	protein_coding	28	gi|1158856959|ref|XP_020307659.1|	gi|213515400|ref|NP_001133174.1|	98.79	248	2	1	1	248	1	247	2e-140	497	XP_020307659.1	XP_020307659.1	XP_020307659.1 triosephosphate isomerase B-like [Oncorhynchus kisutch]	451000000	627000000	575000000	500000000	540000000	558000000	488000000	548000000	240000000	318000000	347000000	373000000	458000000	246000000	749000000	347000000	373000000	289000000	242000000	362000000	654000000	545000000
XP_020308753.1	gene10685:100196664	NM_001141693.1	NP_001135165.1	pdlim7	FALSE	FALSE	PDZ and LIM domain 7 (enigma)	206	1126	1	protein_coding	28	gi|1158921987|ref|XP_020308753.1|	gi|213515380|ref|NP_001135165.1|	97.85	93	2	0	12	104	1	93	2e-49	192	XP_020308753.1	XP_020308753.1	XP_020308753.1 PDZ and LIM domain protein 7-like [Oncorhynchus kisutch]	196000000	156000000	162000000	246000000	320000000	236000000	434000000	433000000	384000000	225000000	361000000	346000000	364000000	231000000	255000000	117000000	146000000	183000000	145000000	124000000	96700000	112000000
XP_020308769.1	gene10999:106604402	XM_014198987.1	XP_014054462.1	LOC106604402	FALSE	FALSE	CDGSH iron-sulfur domain-containing protein 1-like	126	1033	1	protein_coding	28	gi|1158922016|ref|XP_020308769.1|	gi|929087663|ref|XP_014054462.1|	95.24	126	6	0	1	126	1	126	4e-60	228	XP_020308769.1	XP_020308769.1	XP_020308769.1 CDGSH iron-sulfur domain-containing protein 1-like [Oncorhynchus kisutch]	181000000	117000000	158000000	167000000	437000000	142000000	398000000	45300000	45600000	21000000	79600000	64200000	237000000	315000000	132000000	18600000	21400000	46400000	124000000	75300000	101000000	38800000
XP_020308816.1	gene40035:106578926	XM_014158194.1	XP_014013669.1	LOC106578926	FALSE	FALSE	myozenin-1-like	246	1203	1	protein_coding	25	gi|1158922097|ref|XP_020308816.1|	gi|929273953|ref|XP_014013670.1|	95.2	229	10	1	1	228	1	229	2e-126	450	XP_020308816.1;XP_020334529.1;XP_020334528.1;XP_020334527.1	XP_020308816.1	XP_020308816.1 myozenin-1-like, partial [Oncorhynchus kisutch]	31800000	25700000	24300000	28000000	23900000	31900000	22500000	46200000	24500000	23400000	20400000	24500000	0	9629000	19200000	11300000	16600000	21600000	0	14100000	0	18500000
XP_020309056.1	gene40068:106578961	XM_014158290.1	XP_014013765.1	LOC106578961	FALSE	FALSE	actin%2C aortic smooth muscle	377	1908	1	protein_coding	28	gi|1158922531|ref|XP_020309056.1|	gi|929274125|ref|XP_014013765.1|	100	377	0	0	1	377	1	377	0	790	XP_020309056.1	XP_020309056.1	XP_020309056.1 actin, aortic smooth muscle [Oncorhynchus kisutch]	78500000	110000000	111000000	127000000	115000000	99200000	180000000	258000000	207000000	341000000	281000000	438000000	402000000	271000000	310000000	26800000	19800000	28600000	31200000	42500000	122000000	39300000
XP_020309497.1	gene40496:106579065	XM_014158560.1	XP_014014035.1	LOC106579065	FALSE	FALSE	sarcoplasmic/endoplasmic reticulum calcium ATPase 1	993	3328	1	protein_coding	28	gi|1158923371|ref|XP_020309497.1|	gi|929274646|ref|XP_014014037.1|	98.79	992	12	0	1	992	1	992	0	2024	XP_020309497.1	XP_020309497.1	XP_020309497.1 sarcoplasmic/endoplasmic reticulum calcium ATPase 1 [Oncorhynchus kisutch]	1370000000	1040000000	1040000000	1240000000	1320000000	1570000000	446000000	488000000	1000000000	890000000	1240000000	752000000	535000000	771000000	649000000	1980000000	3300000000	1560000000	2110000000	1870000000	2850000000	1450000000
XP_020309530.1	gene40523:100194624	XM_014159238.1	XP_014014713.1	LOC100194624	FALSE	FALSE	aldolase a%2C fructose-bisphosphate 1	363	1642	1	protein_coding	28	gi|1158923433|ref|XP_020309530.1|	gi|213511774|ref|NP_001133181.1|	98.35	363	6	0	1	363	1	363	0	751	XP_020309530.1;XP_020357823.1;XP_020308632.1;XP_020308631.1;XP_020308630.1	XP_020309530.1	XP_020309530.1 fructose-bisphosphate aldolase A [Oncorhynchus kisutch]	52900000000	67600000000	58800000000	70300000000	60800000000	55800000000	46800000000	56300000000	42400000000	43900000000	51000000000	32700000000	53400000000	48100000000	52100000000	28100000000	29900000000	42800000000	47500000000	50600000000	25400000000	18600000000
XP_020309653.1	gene4561:100194981	NM_001140010.1	NP_001133482.1	tcpd	FALSE	FALSE	T-complex protein 1 subunit delta	534	1957	1	protein_coding	28	gi|1158923659|ref|XP_020309653.1|	gi|213514160|ref|NP_001133482.1|	99.81	534	1	0	1	534	1	534	0	1078	XP_020309653.1;XP_020336803.1	XP_020309653.1;XP_020336803.1	XP_020309653.1 T-complex protein 1 subunit delta [Oncorhynchus kisutch];XP_020336803.1 T-complex protein 1 subunit delta-like [Oncorhynchus kisutch]	25600000	37000000	25300000	14700000	7041500	29200000	10600000	50300000	7315600	31500000	16800000	20400000	18400000	15500000	38500000	41600000	29600000	48300000	26800000	29200000	69000000	46100000
XP_020309790.1	gene4712:106587535	XM_014176016.1	XP_014031491.1	LOC106587535	FALSE	FALSE	myomesin-2-like	1497	5215	1	protein_coding	28	gi|1158923910|ref|XP_020309790.1|	gi|929068044|ref|XP_014031481.1|	94.61	1465	65	2	53	1509	27	1485	0	2850	XP_020309790.1	XP_020309790.1	XP_020309790.1 myomesin-2-like [Oncorhynchus kisutch]	681000000	1000000000	1070000000	811000000	670000000	691000000	307000000	402000000	412000000	412000000	625000000	716000000	479000000	499000000	430000000	1800000000	2350000000	1630000000	1540000000	1500000000	1520000000	1290000000
XP_020309858.1	gene25511:100195896	NM_001140925.1	NP_001134397.1	rssa	FALSE	FALSE	40S ribosomal protein SA	317	1113	1	protein_coding	28	gi|1158924038|ref|XP_020309858.1|	gi|213515322|ref|NP_001134397.1|	99.37	317	2	0	1	317	1	317	0	653	XP_020309858.1;XP_020334927.1	XP_020309858.1	XP_020309858.1 LOW QUALITY PROTEIN: 40S ribosomal protein SA-like [Oncorhynchus kisutch]	146000000	216000000	228000000	127000000	71900000	236000000	96600000	232000000	96200000	176000000	96300000	152000000	155000000	77100000	214000000	158000000	143000000	151000000	161000000	134000000	189000000	210000000
XP_020310740.1	gene14860:106608043	XM_014205706.1	XP_014061181.1	fkbp1b	FALSE	FALSE	FK506 binding protein 1B%2C 12.6 kDa	108	1881	1	protein_coding	25	gi|1158925656|ref|XP_020310740.1|	gi|929100259|ref|XP_014061181.1|	100	108	0	0	1	108	1	108	2e-59	225	XP_020310740.1	XP_020310740.1	XP_020310740.1 peptidyl-prolyl cis-trans isomerase FKBP1B-like [Oncorhynchus kisutch]	27800000	27200000	18200000	25200000	49000000	21600000	15700000	15600000	18800000	11900000	12400000	16400000	14100000	12700000	13900000	2562600	8323800	0	12700000	0	5122000	10500000
XP_020310981.1	gene14719:100194620	NM_001139705.1	NP_001133177.1	adssl1	FALSE	FALSE	adenylosuccinate synthase like 1	449	2599	1	protein_coding	28	gi|1158926107|ref|XP_020310981.1|	gi|213511056|ref|NP_001133177.1|	99.55	449	2	0	1	449	1	449	0	924	XP_020310981.1	XP_020310981.1	XP_020310981.1 adenylosuccinate synthetase isozyme 1 B [Oncorhynchus kisutch]	16800000	25700000	24500000	33100000	30000000	24700000	27400000	26300000	14600000	15000000	21900000	18700000	31400000	28100000	19800000	22000000	20700000	48000000	24300000	26100000	22900000	37700000
XP_020311422.1	gene22405:100380720	XM_014125643.1	XP_013981118.1	LOC100380720	FALSE	FALSE	F-actin-capping protein subunit alpha-2	286	1808	1	protein_coding	23	gi|1158926949|ref|XP_020311422.1|	gi|929126819|ref|XP_013981118.1|	99.65	286	1	0	1	286	1	286	9e-172	601	XP_020311422.1	XP_020311422.1	XP_020311422.1 F-actin-capping protein subunit alpha-2 [Oncorhynchus kisutch]	38800000	41100000	30300000	35900000	28100000	41000000	0	0	0	0	0	22600000	23200000	15400000	19000000	30000000	19900000	36700000	32900000	19000000	48900000	33200000
XP_020311425.1	gene47492:106586251	XM_014173315.1	XP_014028790.1	LOC106586251	FALSE	FALSE	cytochrome c	104	1043	1	protein_coding	26	gi|1158857790|ref|XP_020311425.1|	gi|929302650|ref|XP_014028790.1|	99.04	104	1	0	1	104	1	104	3e-56	215	XP_020311425.1;XP_020362658.1;XP_020337669.1	XP_020311425.1	XP_020311425.1 cytochrome c [Oncorhynchus kisutch]	38500000	20600000	11000000	13300000	56400000	28500000	71000000	42700000	43500000	29000000	31100000	38600000	67100000	43300000	42800000	20800000	18700000	30800000	24400000	21600000	38100000	43300000
XP_020311550.1	gene22534:106561692	XM_014125898.1	XP_013981373.1	LOC106561692	FALSE	FALSE	filamin-C-like	2759	9300	1	protein_coding	26	gi|1158927177|ref|XP_020311550.1|	gi|929127333|ref|XP_013981375.1|	82.87	2639	257	24	1	2504	1	2579	0	4212	XP_020311550.1;XP_020335498.1;XP_020308017.1;XP_020339625.1;XP_020339624.1	XP_020311550.1	XP_020311550.1 LOW QUALITY PROTEIN: filamin-C-like [Oncorhynchus kisutch]	4278600	8150600	0	17300000	10100000	19900000	3512600	0	4594500	5723800	5487200	10000000	9187500	47500000	17100000	19000000	19100000	18300000	11900000	11800000	25000000	56000000
XP_020311604.1	gene21941:106560816	XM_014124143.1	XP_013979618.1	LOC106560816	FALSE	FALSE	aspartate aminotransferase%2C mitochondrial-like	427	2875	1	protein_coding	28	gi|1158927277|ref|XP_020311604.1|	gi|929123945|ref|XP_013979618.1|	98.36	427	7	0	1	427	1	427	0	879	XP_020311604.1	XP_020311604.1	XP_020311604.1 aspartate aminotransferase, mitochondrial-like [Oncorhynchus kisutch]	190000000	249000000	210000000	287000000	240000000	195000000	209000000	222000000	116000000	172000000	167000000	193000000	337000000	412000000	196000000	205000000	190000000	260000000	253000000	322000000	384000000	456000000
XP_020311706.1	gene46103:100196761	NM_001141783.1	NP_001135255.1	rl4a	FALSE	FALSE	60S ribosomal protein L4-A	388	1295	1	protein_coding	28	gi|1158927464|ref|XP_020311706.1|	gi|213512258|ref|NP_001135255.1|	99.14	347	3	0	1	347	1	347	0	689	XP_020311706.1	XP_020311706.1	XP_020311706.1 60S ribosomal protein L4 [Oncorhynchus kisutch]	36800000	71200000	92400000	44900000	33800000	46100000	46500000	40900000	22200000	87100000	22700000	42300000	44900000	20000000	127000000	23500000	18700000	43800000	44900000	14200000	59600000	54700000
XP_020311757.1	gene21985:100194695	XM_014124813.1	XP_013980288.1	LOC100194695	FALSE	FALSE	electron transfer flavoprotein subunit alpha%2C mitochondrial	333	1431	1	protein_coding	28	gi|1158927557|ref|XP_020311757.1|	gi|929125264|ref|XP_013980288.1|	99.4	333	2	0	1	333	1	333	0	671	XP_020311757.1;XP_020335599.1	XP_020311757.1	XP_020311757.1 electron transfer flavoprotein subunit alpha, mitochondrial-like [Oncorhynchus kisutch]	29700000	19600000	30600000	40700000	59300000	29700000	76900000	51600000	37000000	18700000	8334500	15000000	60700000	130000000	35800000	21500000	3110700	25600000	30100000	24500000	44600000	72600000
XP_020311810.1	gene22272:106561357	XM_014125218.1	XP_013980693.1	LOC106561357	FALSE	FALSE	probable fructose-2%2C6-bisphosphatase TIGAR A	249	1206	1	protein_coding	26	gi|1158927653|ref|XP_020311810.1|	gi|929126026|ref|XP_013980693.1|	99.07	214	2	0	1	214	36	249	4e-125	446	XP_020311810.1;XP_020311809.1;XP_020311808.1	XP_020311810.1;XP_020311809.1;XP_020311808.1	XP_020311810.1 probable fructose-2,6-bisphosphatase TIGAR A isoform X2 [Oncorhynchus kisutch];XP_020311809.1 probable fructose-2,6-bisphosphatase TIGAR A isoform X2 [Oncorhynchus kisutch];XP_020311808.1 probable fructose-2,6-bisphosphatase TIGAR A isoform	16400000	12500000	12800000	15200000	11600000	13700000	11500000	0	18200000	0	10900000	10500000	8661800	9993400	6382100	9662500	6937900	13400000	9497000	9780900	15600000	10500000
XP_020311927.1	gene22009:100194640	NM_001139725.1	NP_001133197.1	LOC100194640	FALSE	FALSE	isocitrate dehydrogenase 2-2 (NADP+)%2C mitochondrial	451	1835	1	protein_coding	28	gi|1158927873|ref|XP_020311927.1|	gi|213514332|ref|NP_001133197.1|	99.56	451	2	0	1	451	1	451	0	941	XP_020311927.1;XP_020325128.1;XP_020329410.1;XP_020329409.1;XP_020329408.1;XP_020312657.1;XP_020329406.1	XP_020311927.1	XP_020311927.1 isocitrate dehydrogenase [NADP], mitochondrial [Oncorhynchus kisutch]	741000000	726000000	639000000	641000000	491000000	553000000	547000000	479000000	300000000	354000000	289000000	306000000	938000000	1100000000	663000000	615000000	492000000	485000000	609000000	796000000	706000000	931000000
XP_020311972.1	gene21723:100194658	XM_014124071.1	XP_013979546.1	LOC100194658	FALSE	FALSE	fast myotomal muscle troponin-T-1	282	1288	1	protein_coding	28	gi|1158927953|ref|XP_020311972.1|	gi|929123810|ref|XP_013979548.1|	99.55	223	1	0	1	223	1	223	1e-120	431	XP_020311972.1;XP_020311971.1;XP_020311969.1;XP_020311968.1	XP_020311972.1;XP_020311971.1;XP_020311969.1;XP_020311968.1	XP_020311972.1 troponin T, fast skeletal muscle isoforms-like isoform X4 [Oncorhynchus kisutch];XP_020311971.1 troponin T, fast skeletal muscle isoforms-like isoform X3 [Oncorhynchus kisutch];XP_020311969.1 troponin T, fast skeletal muscle isoforms-like is	4950000000	3680000000	5010000000	4550000000	6190000000	3990000000	3880000000	3340000000	3650000000	2480000000	3220000000	3150000000	4020000000	3790000000	3230000000	2030000000	2170000000	2400000000	2590000000	2170000000	2530000000	4420000000
XP_020312318.1	gene21720:106561017	XM_014124565.1	XP_013980040.1	LOC106561017	FALSE	FALSE	troponin I%2C fast skeletal muscle-like	172	911	1	protein_coding	28	gi|1158928612|ref|XP_020312318.1|	gi|929124759|ref|XP_013980040.1|	97.09	172	5	0	1	172	1	172	2e-84	310	XP_020312318.1	XP_020312318.1	XP_020312318.1 troponin I, fast skeletal muscle-like [Oncorhynchus kisutch]	496000000	773000000	686000000	345000000	424000000	762000000	173000000	180000000	285000000	303000000	282000000	336000000	229000000	202000000	386000000	89600000	85800000	68000000	76900000	66600000	165000000	495000000
XP_020312319.1	gene21719:100136569	NM_001123659.1	NP_001117131.1	LOC100136569	FALSE	FALSE	fast myotomal muscle troponin-I	172	844	1	protein_coding	28	gi|1158928614|ref|XP_020312319.1|	gi|929123804|ref|XP_013979545.1|	96.49	171	6	0	1	171	1	171	9e-76	281	XP_020312319.1	XP_020312319.1	XP_020312319.1 troponin I, fast skeletal muscle-like [Oncorhynchus kisutch]	245000000	319000000	509000000	150000000	332000000	365000000	212000000	2490000000	59800000	632000000	449000000	208000000	358000000	247000000	1140000000	122000000	229000000	124000000	142000000	88600000	399000000	611000000
XP_020312354.1	gene21981:100136562	NM_001123656.1	NP_001117128.1	tpm1	FALSE	FALSE	tropomyosin 1 (alpha)	284	1137	1	protein_coding	28	gi|1158928680|ref|XP_020312354.1|	gi|185132405|ref|NP_001117128.1|	100	284	0	0	1	284	1	284	1e-150	531	XP_020312354.1;XP_020312355.1;XP_020312356.1	XP_020312354.1;XP_020312355.1;XP_020312356.1	XP_020312354.1 tropomyosin alpha-1 chain-like isoform X1 [Oncorhynchus kisutch];XP_020312355.1 tropomyosin alpha-1 chain-like isoform X2 [Oncorhynchus kisutch];XP_020312356.1 tropomyosin alpha-1 chain-like isoform X3 [Oncorhynchus kisutch]	12500000000	11800000000	12200000000	18100000000	23100000000	15800000000	32700000000	23100000000	26400000000	19200000000	19800000000	19600000000	14700000000	16100000000	20000000000	4590000000	4740000000	4850000000	6210000000	5210000000	14000000000	18900000000
XP_020312509.1	gene21503:100194556	NM_001139642.1	NP_001133114.1	ldha	FALSE	FALSE	lactate dehydrogenase A4	332	1418	1	protein_coding	28	gi|1158928962|ref|XP_020312509.1|	gi|213510970|ref|NP_001133114.1|	99.4	332	2	0	1	332	1	332	0	669	XP_020312509.1	XP_020312509.1	XP_020312509.1 L-lactate dehydrogenase A chain [Oncorhynchus kisutch]	9840000000	9240000000	10600000000	8300000000	11000000000	11700000000	9540000000	9600000000	7340000000	5620000000	7030000000	5430000000	9210000000	8460000000	10000000000	4110000000	4050000000	6940000000	5730000000	7090000000	3700000000	4230000000
XP_020312736.1	gene45882:106584615	XM_014170094.1	XP_014025569.1	LOC106584615	FALSE	FALSE	60S ribosomal protein L27a	148	512	1	protein_coding	28	gi|1158929386|ref|XP_020312736.1|	gi|929296438|ref|XP_014025569.1|	100	148	0	0	1	148	1	148	4e-82	301	XP_020312736.1;XP_020347872.1	XP_020312736.1;XP_020347872.1	XP_020312736.1 60S ribosomal protein L27a [Oncorhynchus kisutch];XP_020347872.1 60S ribosomal protein L27a-like [Oncorhynchus kisutch]	20200000	46400000	52200000	28000000	27200000	47500000	19900000	46900000	17900000	51900000	22200000	44000000	28900000	29100000	46900000	20700000	27000000	33900000	44000000	23500000	25300000	37200000
XP_020312819.1	gene47601:106586369	XM_014173566.1	XP_014029041.1	LOC106586369	FALSE	FALSE	60 kDa heat shock protein%2C mitochondrial	574	2620	1	protein_coding	28	gi|1158858081|ref|XP_020312819.1|	gi|929303119|ref|XP_014029041.1|	99.46	556	3	0	1	556	1	556	0	1105	XP_020312819.1	XP_020312819.1	XP_020312819.1 60 kDa heat shock protein, mitochondrial [Oncorhynchus kisutch]	50700000	60100000	48900000	46100000	55400000	84100000	69600000	143000000	55500000	76700000	36500000	67100000	64400000	61200000	84700000	75500000	48000000	45600000	39000000	54000000	84600000	88700000
XP_020312916.1	gene2470:106565613	XM_014132916.1	XP_013988391.1	LOC106565613	FALSE	FALSE	histone-lysine N-methyltransferase Smyd1-like	490	1861	1	protein_coding	28	gi|1158929721|ref|XP_020312916.1|	gi|929060001|ref|XP_013988391.1|	97.76	490	11	0	1	490	1	490	0	1008	XP_020312916.1	XP_020312916.1	XP_020312916.1 histone-lysine N-methyltransferase Smyd1-like [Oncorhynchus kisutch]	189000000	169000000	191000000	232000000	226000000	129000000	242000000	157000000	170000000	146000000	225000000	206000000	167000000	242000000	136000000	198000000	160000000	239000000	198000000	208000000	121000000	108000000
XP_020313153.1	gene2830:106569363	XM_014140668.1	XP_013996143.1	LOC106569363	FALSE	FALSE	myosin heavy chain%2C fast skeletal muscle-like	1935	6286	1	protein_coding	28	gi|1158930164|ref|XP_020313153.1|	gi|929061452|ref|XP_013996143.1|	98.29	1935	33	0	1	1935	1	1935	0	3909	XP_020313153.1;XP_020310216.1	XP_020313153.1	XP_020313153.1 myosin heavy chain, fast skeletal muscle-like [Oncorhynchus kisutch]	29100000000	16700000000	12500000000	29200000000	26600000000	22500000000	25900000000	15400000000	40200000000	22700000000	24700000000	22400000000	14700000000	25600000000	17700000000	25700000000	36200000000	25400000000	32000000000	23700000000	21700000000	21400000000
XP_020313292.1	gene47679:100194662	NM_001139746.1	NP_001133218.1	LOC100194662	FALSE	FALSE	myosin light chain 1-1	193	1172	1	protein_coding	28	gi|1158858174|ref|XP_020313292.1|	gi|213513292|ref|NP_001133218.1|	96.95	164	5	0	31	194	30	193	4e-89	325	XP_020313292.1;XP_020339044.1;XP_020339043.1;XP_020314325.1;XP_020314324.1;XP_020345398.1;XP_020345389.1;XP_020340240.1;XP_020340238.1;XP_020362526.1;XP_020314326.1;XP_020314323.1;XP_020314322.1	XP_020313292.1	XP_020313292.1 myosin light chain 1, skeletal muscle isoform-like [Oncorhynchus kisutch]	439000000	385000000	410000000	516000000	658000000	417000000	725000000	1070000000	832000000	484000000	648000000	744000000	575000000	312000000	660000000	204000000	155000000	161000000	131000000	154000000	137000000	353000000
XP_020313424.1	gene43438:106582275	XM_014165183.1	XP_014020658.1	LOC106582275	FALSE	FALSE	titin-like	27056	82445	1	protein_coding	28	gi|1158858200|ref|XP_020313424.1|	gi|929287216|ref|XP_014020658.1|	92.23	11961	753	28	5220	17133	4478	16309	0	22300	XP_020313424.1	XP_020313424.1	XP_020313424.1 LOW QUALITY PROTEIN: titin-like [Oncorhynchus kisutch]	7700000000	8200000000	6950000000	8100000000	7200000000	6660000000	4210000000	4660000000	4690000000	5030000000	5820000000	6370000000	4790000000	4860000000	4590000000	10600000000	11400000000	8850000000	9080000000	9260000000	10200000000	9610000000
XP_020313582.1	gene2996:100194754	NM_001139783.1	NP_001133255.1	aldh7a1	FALSE	FALSE	aldehyde dehydrogenase 7 family%2C member A1	540	2086	1	protein_coding	26	gi|1158930961|ref|XP_020313582.1|	gi|213514574|ref|NP_001133255.1|	99.44	540	3	0	1	540	1	540	0	1115	XP_020313582.1	XP_020313582.1	XP_020313582.1 alpha-aminoadipic semialdehyde dehydrogenase [Oncorhynchus kisutch]	34900000	47800000	40600000	38400000	23100000	38700000	0	52900000	0	22100000	30800000	31800000	48400000	47900000	46000000	37100000	32700000	44200000	45800000	37000000	23900000	40500000
XP_020313586.1	gene2952:100196361	XM_014142340.1	XP_013997815.1	rpl12	FALSE	FALSE	ribosomal protein L12	167	560	1	protein_coding	28	gi|1158930969|ref|XP_020313586.1|	gi|929061773|ref|XP_013997815.1|	100	151	0	0	1	151	17	167	7e-82	300	XP_020313586.1;XP_020313585.1	XP_020313586.1;XP_020313585.1	XP_020313586.1 60S ribosomal protein L12 isoform X2 [Oncorhynchus kisutch];XP_020313585.1 60S ribosomal protein L12 isoform X1 [Oncorhynchus kisutch]	77100000	123000000	117000000	89500000	50000000	120000000	67300000	128000000	52500000	79400000	56400000	87900000	81800000	47400000	121000000	78400000	72600000	57300000	110000000	32700000	103000000	115000000
XP_020313693.1	gene2919:100380773	XM_014142937.1	XP_013998412.1	sptan1	FALSE	FALSE	spectrin%2C alpha%2C non-erythrocytic 1	2487	7849	1	protein_coding	25	gi|1158931158|ref|XP_020313693.1|	gi|929061901|ref|XP_013998457.1|	99.68	2468	8	0	1	2468	1	2468	0	5024	XP_020313693.1;XP_020313692.1;XP_020313691.1;XP_020313689.1;XP_020313687.1;XP_020313694.1;XP_020313688.1	XP_020313693.1;XP_020313692.1;XP_020313691.1;XP_020313689.1;XP_020313687.1;XP_020313694.1;XP_020313688.1	XP_020313693.1 spectrin alpha chain, non-erythrocytic 1-like isoform X6 [Oncorhynchus kisutch];XP_020313692.1 spectrin alpha chain, non-erythrocytic 1-like isoform X5 [Oncorhynchus kisutch];XP_020313691.1 spectrin alpha chain, non-erythrocytic 1-like isofo	42200000	38600000	27600000	42900000	54000000	36000000	0	23000000	0	0	4244700	20600000	37100000	15800000	12700000	31800000	30100000	7394400	12200000	14900000	27700000	37400000
XP_020313789.1	gene2586:100194645	NM_001139730.1	NP_001133202.1	LOC100194645	FALSE	FALSE	phosphoglycerate mutase 2-2 (muscle)	255	1201	1	protein_coding	28	gi|1158931340|ref|XP_020313789.1|	gi|213515184|ref|NP_001133202.1|	98.82	255	3	0	1	255	1	255	3e-148	522	XP_020313789.1;XP_020328624.1;XP_020351020.1;XP_020328009.1	XP_020313789.1	XP_020313789.1 phosphoglycerate mutase 2-like [Oncorhynchus kisutch]	276000000	277000000	410000000	119000000	180000000	410000000	57700000	322000000	172000000	123000000	59500000	212000000	148000000	138000000	159000000	71000000	16900000	80100000	90500000	114000000	186000000	192000000
XP_020313865.1	gene2197:100194501	XM_014124374.1	XP_013979849.1	ckmt2	FALSE	FALSE	creatine kinase%2C mitochondrial 2 (sarcomeric)	417	1918	1	protein_coding	28	gi|1158931479|ref|XP_020313865.1|	gi|213515092|ref|NP_001133059.1|	98.32	417	7	0	1	417	1	417	0	860	XP_020313865.1	XP_020313865.1	XP_020313865.1 creatine kinase S-type, mitochondrial-like [Oncorhynchus kisutch]	2220000000	1860000000	1820000000	2020000000	2160000000	2070000000	2420000000	2940000000	2490000000	1510000000	1710000000	1600000000	3180000000	2670000000	2530000000	1460000000	1550000000	1750000000	2040000000	1710000000	1940000000	2200000000
XP_020313904.1	gene2848:100196660	NM_001141689.1	NP_001135161.1	ppia1	FALSE	FALSE	2-peptidylprolyl isomerase A	164	895	1	protein_coding	28	gi|1158931549|ref|XP_020313904.1|	gi|213514672|ref|NP_001135161.1|	100	164	0	0	1	164	1	164	4e-93	338	XP_020313904.1;XP_020321224.1	XP_020313904.1	XP_020313904.1 peptidyl-prolyl cis-trans isomerase A-like [Oncorhynchus kisutch]	277000000	259000000	233000000	234000000	508000000	314000000	532000000	586000000	289000000	333000000	267000000	456000000	379000000	201000000	406000000	222000000	184000000	237000000	177000000	165000000	227000000	268000000
XP_020314027.1	gene47728:106586493	XM_014173860.1	XP_014029335.1	sucla2	FALSE	FALSE	succinate-CoA ligase%2C ADP-forming%2C beta subunit	463	2846	1	protein_coding	26	gi|1158858316|ref|XP_020314027.1|	gi|929303707|ref|XP_014029335.1|	99.57	463	2	0	1	463	1	463	0	941	XP_020314027.1;XP_020317156.1	XP_020314027.1;XP_020317156.1	XP_020314027.1 succinate--CoA ligase [ADP-forming] subunit beta, mitochondrial-like [Oncorhynchus kisutch];XP_020317156.1 succinate--CoA ligase [ADP-forming] subunit beta, mitochondrial [Oncorhynchus kisutch]	31600000	40900000	26900000	38000000	23500000	34900000	11600000	0	0	19100000	11800000	16500000	41300000	50000000	24100000	33500000	24600000	51000000	56500000	39200000	33100000	35500000
XP_020314089.1	gene2873:100195727	NM_001140756.1	NP_001134228.1	rpl7a	FALSE	FALSE	ribosomal protein L7a	266	1009	1	protein_coding	28	gi|1158931899|ref|XP_020314089.1|	gi|213515228|ref|NP_001134228.1|	100	265	0	0	8	272	2	266	1e-152	537	XP_020314089.1	XP_020314089.1	XP_020314089.1 60S ribosomal protein L7a [Oncorhynchus kisutch]	76400000	121000000	135000000	104000000	50800000	107000000	81800000	137000000	70900000	59700000	61500000	95000000	82700000	72800000	146000000	57700000	88500000	80100000	90000000	44000000	104000000	105000000
XP_020314425.1	gene28100:106566997	XM_014135735.1	XP_013991210.1	LOC106566997	FALSE	FALSE	ATP-dependent 6-phosphofructokinase%2C muscle type-like	776	4557	1	protein_coding	28	gi|1158932530|ref|XP_020314425.1|	gi|929229409|ref|XP_013991210.1|	99.1	775	7	0	1	775	1	775	0	1590	XP_020314425.1;XP_020364736.1;XP_020364735.1;XP_020364734.1;XP_020364733.1;XP_020364732.1;XP_020364731.1;XP_020364730.1	XP_020314425.1	XP_020314425.1 LOW QUALITY PROTEIN: ATP-dependent 6-phosphofructokinase, muscle type-like [Oncorhynchus kisutch]	140000000	46100000	45900000	85100000	89200000	136000000	45200000	34000000	91700000	92500000	142000000	17200000	35600000	20900000	78200000	110000000	110000000	81900000	187000000	75200000	34900000	11500000
XP_020314471.1	gene33760:106572606	XM_014146937.1	XP_014002412.1	LOC106572606	FALSE	FALSE	junctophilin-2-like	777	5538	1	protein_coding	23	gi|1158932613|ref|XP_020314471.1|	gi|929252291|ref|XP_014002412.1|	87.91	786	71	5	1	771	1	777	0	1287	XP_020314471.1;XP_020362469.1	XP_020314471.1	XP_020314471.1 junctophilin-2-like [Oncorhynchus kisutch]	7295100	0	5127400	7666300	6728100	5892100	0	0	0	5911700	4504100	4786800	4130200	3451200	6132200	3638800	6461500	0	5847500	6100400	4466600	4508500
XP_020314708.1	gene27817:100286403	XM_014135034.1	XP_013990509.1	LOC100286403	FALSE	FALSE	nascent polypeptide-associated complex subunit alpha	862	2822	1	protein_coding	28	gi|1158933046|ref|XP_020314708.1|	gi|929228116|ref|XP_013990510.1|	85.35	430	26	4	393	792	425	847	2e-154	546	XP_020314708.1	XP_020314708.1	XP_020314708.1 nascent polypeptide-associated complex subunit alpha, muscle-specific form-like isoform X1 [Oncorhynchus kisutch]	36500000	114000000	85800000	54100000	8148900	61100000	14000000	110000000	19200000	133000000	22000000	32100000	12800000	43000000	78500000	103000000	141000000	15800000	45700000	32700000	95000000	166000000
XP_020314859.1	gene27947:106566847	XM_014135321.1	XP_013990796.1	LOC106566847	FALSE	FALSE	AMP deaminase 1-like	742	2707	1	protein_coding	28	gi|1158933325|ref|XP_020314859.1|	gi|929228648|ref|XP_013990796.1|	98.38	742	12	0	1	742	1	742	0	1536	XP_020314859.1;XP_020311792.1;XP_020336740.1;XP_020336739.1;XP_020336738.1;XP_020336737.1;XP_020311791.1;XP_020311790.1;XP_020334322.1;XP_020334316.1;XP_020334310.1	XP_020314859.1	XP_020314859.1 AMP deaminase 1-like [Oncorhynchus kisutch]	104000000	101000000	119000000	104000000	91300000	78400000	85600000	55700000	66600000	108000000	94500000	161000000	61800000	107000000	101000000	125000000	131000000	112000000	116000000	84000000	157000000	187000000
XP_020315114.1	gene27833:106566707	XM_014135013.1	XP_013990488.1	LOC106566707	FALSE	FALSE	poly(rC)-binding protein 2-like	325	2343	1	protein_coding	25	gi|1158933806|ref|XP_020315114.1|	gi|929228084|ref|XP_013990492.1|	99.69	318	1	0	1	318	1	318	0	640	XP_020315114.1;XP_020315112.1;XP_020315111.1;XP_020315110.1;XP_020315109.1	XP_020315114.1;XP_020315112.1;XP_020315111.1;XP_020315110.1;XP_020315109.1	XP_020315114.1 poly(rC)-binding protein 2-like isoform X4 [Oncorhynchus kisutch];XP_020315112.1 poly(rC)-binding protein 2-like isoform X3 [Oncorhynchus kisutch];XP_020315111.1 poly(rC)-binding protein 2-like isoform X2 [Oncorhynchus kisutch];XP_020315110.	20700000	24200000	24700000	12600000	11700000	18700000	11300000	26300000	0	0	12300000	13100000	18400000	0	17600000	22100000	13400000	21700000	20500000	16000000	13800000	15900000
XP_020315239.1	gene27716:100195655	NM_001140684.1	NP_001134156.1	mime	FALSE	FALSE	Mimecan	270	1452	1	protein_coding	24	gi|1158934039|ref|XP_020315239.1|	gi|213513034|ref|NP_001134156.1|	98.15	270	5	0	1	270	1	270	7e-155	545	XP_020315239.1	XP_020315239.1	XP_020315239.1 mimecan-like [Oncorhynchus kisutch]	20900000	14700000	23200000	8812600	25200000	13200000	64100000	0	0	16400000	17300000	0	28700000	17100000	18500000	18600000	0	27000000	17900000	12300000	22400000	26000000
XP_020315412.1	gene47867:106586630	XM_014174120.1	XP_014029595.1	LOC106586630	FALSE	FALSE	ATP synthase subunit O%2C mitochondrial-like	207	800	1	protein_coding	28	gi|1158858597|ref|XP_020315412.1|	gi|929304197|ref|XP_014029595.1|	100	207	0	0	1	207	1	207	6e-117	418	XP_020315412.1	XP_020315412.1	XP_020315412.1 ATP synthase subunit O, mitochondrial-like [Oncorhynchus kisutch]	70000000	88500000	79500000	70300000	65700000	71300000	83500000	40200000	35700000	54800000	33300000	51400000	137000000	126000000	74700000	57800000	45500000	64000000	69800000	56300000	110000000	123000000
XP_020315465.1	gene27608:100195076	XM_014134615.1	XP_013990090.1	capza1	FALSE	FALSE	capping protein (actin filament) muscle Z-line%2C alpha 1	286	2119	1	protein_coding	27	gi|1158934465|ref|XP_020315465.1|	gi|213510714|ref|NP_001133577.1|	99.65	286	1	0	1	286	1	286	8e-172	601	XP_020315465.1	XP_020315465.1	XP_020315465.1 F-actin-capping protein subunit alpha-1-like [Oncorhynchus kisutch]	51100000	46000000	40900000	40100000	35000000	45300000	34700000	36600000	0	38700000	39500000	43500000	61200000	32200000	35000000	43700000	41200000	91100000	70900000	61800000	36300000	35500000
XP_020315504.1	gene27542:106566457	XM_014134512.1	XP_013989987.1	LOC106566457	FALSE	FALSE	troponin C%2C skeletal muscle-like	160	1079	1	protein_coding	28	gi|1158934537|ref|XP_020315504.1|	gi|929227135|ref|XP_013989987.1|	100	160	0	0	1	160	1	160	9e-86	314	XP_020315504.1	XP_020315504.1	XP_020315504.1 troponin C, skeletal muscle-like [Oncorhynchus kisutch]	204000000	138000000	172000000	175000000	164000000	198000000	157000000	256000000	159000000	141000000	225000000	233000000	273000000	105000000	417000000	113000000	72700000	129000000	80600000	138000000	62800000	153000000
XP_020315796.1	gene51142:106589600	XM_014179778.1	XP_014035253.1	LOC106589600	FALSE	FALSE	cytochrome b-c1 complex subunit 2%2C mitochondrial	451	1642	1	protein_coding	28	gi|1158935073|ref|XP_020315796.1|	gi|929314909|ref|XP_014035253.1|	97.78	451	10	0	1	451	1	451	0	909	XP_020315796.1	XP_020315796.1	XP_020315796.1 cytochrome b-c1 complex subunit 2, mitochondrial [Oncorhynchus kisutch]	22200000	32600000	24300000	31900000	54900000	23100000	41600000	31200000	21800000	16000000	19800000	17800000	50900000	59800000	31100000	29100000	22600000	33900000	35000000	30600000	29000000	41600000
XP_020316043.1	gene50936:106589423	XM_014179395.1	XP_014034870.1	LOC106589423	FALSE	FALSE	LIM domain-binding protein 3-like	312	1485	1	protein_coding	28	gi|1158935526|ref|XP_020316043.1|	gi|929314170|ref|XP_014034871.1|	98.98	295	3	0	1	295	1	295	3e-173	606	XP_020316043.1;XP_020316041.1	XP_020316043.1;XP_020316041.1	XP_020316043.1 LIM domain-binding protein 3-like [Oncorhynchus kisutch];XP_020316041.1 LIM domain-binding protein 3-like [Oncorhynchus kisutch]	187000000	119000000	118000000	190000000	283000000	127000000	276000000	226000000	252000000	127000000	240000000	227000000	212000000	184000000	122000000	66900000	47900000	94500000	51600000	62500000	64900000	159000000
XP_020316105.1	gene51062:106589533	XM_014179633.1	XP_014035108.1	LOC106589533	FALSE	FALSE	aconitate hydratase%2C mitochondrial-like	782	4211	1	protein_coding	28	gi|1158935647|ref|XP_020316105.1|	gi|929314634|ref|XP_014035108.1|	99.49	782	4	0	1	782	1	782	0	1611	XP_020316105.1;XP_020349189.1;XP_020347428.1	XP_020316105.1	XP_020316105.1 aconitate hydratase, mitochondrial-like [Oncorhynchus kisutch]	185000000	165000000	138000000	287000000	258000000	165000000	336000000	251000000	241000000	191000000	187000000	118000000	255000000	461000000	191000000	129000000	118000000	126000000	145000000	114000000	182000000	242000000
XP_020316157.1	gene51128:100194610	NM_001139695.1	NP_001133167.1	pvalb2	FALSE	FALSE	parvalbumin 2	109	637	1	protein_coding	28	gi|1158935747|ref|XP_020316157.1|	gi|213514206|ref|NP_001133167.1|	98.17	109	2	0	1	109	1	109	1e-54	209	XP_020316157.1	XP_020316157.1	XP_020316157.1 parvalbumin-2-like [Oncorhynchus kisutch]	3040000000	1400000000	1940000000	2060000000	4780000000	2130000000	6960000000	2140000000	6920000000	3440000000	5410000000	4020000000	4960000000	2550000000	3390000000	910000000	618000000	1200000000	1140000000	1200000000	156000000	405000000
XP_020316158.1	gene1529:106609875	XM_014208900.1	XP_014064375.1	LOC106609875	FALSE	FALSE	parvalbumin beta 2-like	147	854	1	protein_coding	28	gi|1158935749|ref|XP_020316158.1|	gi|929056519|ref|XP_014064375.1|	98.15	108	2	0	1	108	40	147	1e-53	206	XP_020316158.1	XP_020316158.1	XP_020316158.1 parvalbumin beta 2 [Oncorhynchus kisutch]	742000000	676000000	421000000	695000000	926000000	718000000	2720000000	1460000000	2590000000	1480000000	1260000000	2930000000	1320000000	887000000	1950000000	727000000	392000000	632000000	630000000	1050000000	54900000	187000000
XP_020316194.1	gene51025:106589501	XM_014179562.1	XP_014035037.1	dhrs7c	FALSE	FALSE	dehydrogenase/reductase (SDR family) member 7C	303	1472	1	protein_coding	25	gi|1158935813|ref|XP_020316194.1|	gi|929314498|ref|XP_014035036.1|	98.68	303	4	0	1	303	1	303	3e-176	616	XP_020316194.1;XP_020342416.1;XP_020342415.1	XP_020316194.1	XP_020316194.1 dehydrogenase/reductase SDR family member 7C [Oncorhynchus kisutch]	29000000	15100000	21500000	17900000	0	23600000	0	0	13600000	16200000	32900000	41600000	36000000	20000000	18400000	31200000	36500000	40900000	53800000	16200000	17900000	13400000
XP_020316690.1	gene48020:106586750	XM_014174329.1	XP_014029804.1	LOC106586750	FALSE	FALSE	NADP-dependent malic enzyme%2C mitochondrial-like	614	3853	1	protein_coding	27	gi|1158858897|ref|XP_020316690.1|	gi|929304584|ref|XP_014029804.1|	99.19	614	5	0	1	614	1	614	0	1267	XP_020316690.1;XP_020316681.1;XP_020316697.1	XP_020316690.1;XP_020316681.1;XP_020316697.1	XP_020316690.1 NADP-dependent malic enzyme-like isoform X2 [Oncorhynchus kisutch];XP_020316681.1 NADP-dependent malic enzyme-like isoform X1 [Oncorhynchus kisutch];XP_020316697.1 NADP-dependent malic enzyme, mitochondrial-like isoform X3 [Oncorhynchus kisu	21700000	25700000	21100000	28700000	27300000	20200000	9186400	7574000	17900000	20800000	23300000	0	28300000	50200000	6125900	14000000	14800000	13200000	18000000	14700000	12100000	25100000
XP_020316695.1	gene50938:100136404	XM_014179401.1	XP_014034876.1	LOC100136404	FALSE	FALSE	glutamate dehydrogenase%2C mitochondrial	539	4411	1	protein_coding	28	gi|1158936784|ref|XP_020316695.1|	gi|929314180|ref|XP_014034876.1|	99.81	539	1	0	1	539	1	539	0	1122	XP_020316695.1;XP_020337227.1;XP_020350688.1;XP_020349491.1	XP_020316695.1	XP_020316695.1 glutamate dehydrogenase, mitochondrial [Oncorhynchus kisutch]	109000000	149000000	119000000	180000000	162000000	110000000	155000000	113000000	99100000	100000000	101000000	75200000	161000000	234000000	107000000	141000000	119000000	147000000	132000000	129000000	157000000	135000000
XP_020316952.1	gene43492:100194727	XM_014165331.1	XP_014020806.1	LOC100194727	FALSE	FALSE	nebulin	5479	17552	1	protein_coding	28	gi|1158937274|ref|XP_020316952.1|	gi|929287505|ref|XP_014020817.1|	67.71	5444	1330	53	526	5676	67	5375	0	6983	XP_020316952.1	XP_020316952.1	XP_020316952.1 LOW QUALITY PROTEIN: nebulin-like [Oncorhynchus kisutch]	10700000000	9840000000	9350000000	16700000000	13900000000	8300000000	10700000000	8290000000	12000000000	9780000000	11400000000	10300000000	6590000000	10200000000	8560000000	11300000000	12600000000	13200000000	12300000000	10400000000	10100000000	13300000000
XP_020317159.1	gene43400:100196499	NM_001141528.1	NP_001135000.1	estd	FALSE	FALSE	S-formylglutathione hydrolase	282	1209	1	protein_coding	25	gi|1158937670|ref|XP_020317159.1|	gi|213511138|ref|NP_001135000.1|	97.16	282	8	0	1	282	1	282	8e-165	578	XP_020317159.1	XP_020317159.1	XP_020317159.1 S-formylglutathione hydrolase-like [Oncorhynchus kisutch]	39000000	35600000	39700000	39200000	47900000	35800000	31200000	0	0	25900000	11100000	31600000	49000000	24700000	0	34000000	22700000	51000000	45900000	48700000	28200000	36700000
XP_020317242.1	gene47690:106586456	XM_014173770.1	XP_014029245.1	LOC106586456	FALSE	FALSE	titin-like	32943	100114	1	protein_coding	28	gi|1158937825|ref|XP_020317242.1|	gi|929303543|ref|XP_014029252.1|	58.76	10051	3805	52	16536	26561	22242	31977	0	12230	XP_020317242.1;XP_020317244.1;XP_020317246.1;XP_020317245.1;REV__XP_020321394.1	XP_020317242.1;XP_020317244.1;XP_020317246.1;XP_020317245.1	XP_020317242.1 titin isoform X1 [Oncorhynchus kisutch];XP_020317244.1 titin isoform X3 [Oncorhynchus kisutch];XP_020317246.1 titin isoform X5 [Oncorhynchus kisutch];XP_020317245.1 titin isoform X4 [Oncorhynchus kisutch]	18000000000	20400000000	18000000000	19200000000	16400000000	16400000000	11400000000	11500000000	12900000000	12700000000	15300000000	15700000000	11600000000	11700000000	11400000000	30300000000	33800000000	24500000000	26200000000	25700000000	26000000000	23900000000
XP_020317247.1	gene43438:106582275	XM_014165183.1	XP_014020658.1	LOC106582275	FALSE	FALSE	titin-like	27056	82445	1	protein_coding	28	gi|1158937835|ref|XP_020317247.1|	gi|929287216|ref|XP_014020658.1|	98.63	2263	31	0	1	2263	13910	16172	0	4492	XP_020317247.1	XP_020317247.1	XP_020317247.1 titin-like [Oncorhynchus kisutch]	227000000	328000000	267000000	296000000	247000000	237000000	134000000	141000000	188000000	158000000	227000000	292000000	161000000	171000000	141000000	462000000	624000000	321000000	365000000	453000000	551000000	399000000
XP_020317248.1	gene43438:106582275	XM_014165183.1	XP_014020658.1	LOC106582275	FALSE	FALSE	titin-like	27056	82445	1	protein_coding	28	gi|1158937837|ref|XP_020317248.1|	gi|929287216|ref|XP_014020658.1|	98.07	1141	22	0	1	1141	16830	17970	0	2314	XP_020317248.1	XP_020317248.1	XP_020317248.1 titin-like [Oncorhynchus kisutch]	336000000	479000000	451000000	376000000	294000000	298000000	95200000	111000000	181000000	188000000	263000000	322000000	192000000	207000000	177000000	820000000	1020000000	611000000	742000000	693000000	877000000	575000000
XP_020317299.1	gene43118:106581959	XM_014164543.1	XP_014020018.1	LOC106581959	FALSE	FALSE	60S ribosomal protein L24	157	571	1	protein_coding	28	gi|1158937932|ref|XP_020317299.1|	gi|929286012|ref|XP_014020018.1|	100	157	0	0	1	157	1	157	8e-86	314	XP_020317299.1;XP_020316739.1	XP_020317299.1;XP_020316739.1	XP_020317299.1 60S ribosomal protein L24 [Oncorhynchus kisutch];XP_020316739.1 60S ribosomal protein L24 [Oncorhynchus kisutch]	29200000	62600000	58600000	46100000	23100000	41400000	15300000	76700000	17700000	35300000	16600000	28000000	36900000	22000000	64800000	22900000	23500000	11900000	34300000	16100000	95300000	72800000
XP_020317303.1	gene47679:100194662	NM_001139746.1	NP_001133218.1	LOC100194662	FALSE	FALSE	myosin light chain 1-1	193	1172	1	protein_coding	28	gi|1158937941|ref|XP_020317303.1|	gi|213513292|ref|NP_001133218.1|	97.56	164	4	0	29	192	30	193	7e-90	328	XP_020317303.1	XP_020317303.1	XP_020317303.1 myosin light chain 1, skeletal muscle isoform-like [Oncorhynchus kisutch]	1780000000	1800000000	1780000000	2890000000	3760000000	1960000000	3410000000	2660000000	2070000000	1550000000	2340000000	2850000000	2240000000	1670000000	2840000000	1330000000	980000000	1230000000	1240000000	921000000	678000000	1200000000
XP_020317409.1	gene43107:106581950	XM_014164518.1	XP_014019993.1	LOC106581950	FALSE	FALSE	60S ribosomal protein L8	257	898	1	protein_coding	26	gi|1158938141|ref|XP_020317409.1|	gi|929285962|ref|XP_014019991.1|	100	257	0	0	1	257	1	257	3e-146	516	XP_020317409.1;XP_020317408.1	XP_020317409.1;XP_020317408.1	XP_020317409.1 60S ribosomal protein L8 [Oncorhynchus kisutch];XP_020317408.1 60S ribosomal protein L8 [Oncorhynchus kisutch]	27600000	25100000	46600000	15500000	12600000	23500000	6196000	20900000	13100000	22700000	11000000	16100000	14800000	17900000	20400000	16700000	16700000	15100000	21800000	9691900	15700000	12900000
XP_020317769.1	gene42994:106581769	XM_014164055.1	XP_014019530.1	LOC106581769	FALSE	FALSE	calcium-binding mitochondrial carrier protein Aralar1-like	683	2686	1	protein_coding	28	gi|1158938828|ref|XP_020317769.1|	gi|929285093|ref|XP_014019530.1|	98.68	683	9	0	1	683	1	683	0	1387	XP_020317769.1	XP_020317769.1	XP_020317769.1 calcium-binding mitochondrial carrier protein Aralar1-like [Oncorhynchus kisutch]	90000000	71400000	73300000	56000000	106000000	79900000	45500000	29400000	86800000	89700000	53700000	44600000	53400000	343000000	42900000	167000000	183000000	142000000	204000000	150000000	181000000	124000000
XP_020318135.1	gene25585:100194684	XM_014131031.1	XP_013986506.1	LOC100194684	FALSE	FALSE	myomesin-2	1502	5179	1	protein_coding	28	gi|1158850364|ref|XP_020318135.1|	gi|929220594|ref|XP_013986506.1|	97.74	1238	25	1	1	1235	1	1238	0	2477	XP_020318135.1	XP_020318135.1	XP_020318135.1 myomesin-2-like [Oncorhynchus kisutch]	217000000	321000000	304000000	284000000	302000000	262000000	120000000	127000000	146000000	130000000	171000000	178000000	151000000	166000000	176000000	544000000	618000000	471000000	612000000	444000000	342000000	310000000
XP_020318323.1	gene6574:106599860	XM_014191206.1	XP_014046681.1	LOC106599860	FALSE	FALSE	obscurin-like	6439	20174	1	protein_coding	22	gi|1158939890|ref|XP_020318323.1|	gi|929073291|ref|XP_014046690.1|	89.95	5043	492	10	677	5710	1046	6082	0	9076	XP_020318323.1	XP_020318323.1	XP_020318323.1 obscurin-like [Oncorhynchus kisutch]	17400000	8973900	9966600	12000000	17300000	23700000	10200000	0	0	0	0	8185900	8808900	0	8857800	18100000	22600000	0	8750900	14400000	16400000	18100000
XP_020318406.1	gene6676:106600326	XM_014191632.1	XP_014047107.1	LOC106600326	FALSE	FALSE	calsequestrin-1-like	433	2336	1	protein_coding	28	gi|1158940045|ref|XP_020318406.1|	gi|929073747|ref|XP_014047107.1|	98.67	376	5	0	1	376	1	376	0	726	XP_020318406.1	XP_020318406.1	XP_020318406.1 calsequestrin-1-like [Oncorhynchus kisutch]	487000000	525000000	542000000	592000000	568000000	558000000	120000000	199000000	217000000	472000000	805000000	674000000	467000000	441000000	349000000	868000000	1050000000	1010000000	995000000	1620000000	447000000	595000000
XP_020318493.1	gene6251:106599117	XM_014190190.1	XP_014045665.1	LOC106599117	FALSE	FALSE	glycogen debranching enzyme-like	1538	5560	1	protein_coding	28	gi|1158940210|ref|XP_020318493.1|	gi|929071900|ref|XP_014045663.1|	98.57	1538	22	0	1	1538	1	1538	0	3179	XP_020318493.1;XP_020318492.1;XP_020318495.1	XP_020318493.1;XP_020318492.1;XP_020318495.1	XP_020318493.1 glycogen debranching enzyme isoform X1 [Oncorhynchus kisutch];XP_020318492.1 glycogen debranching enzyme isoform X1 [Oncorhynchus kisutch];XP_020318495.1 glycogen debranching enzyme isoform X2 [Oncorhynchus kisutch]	459000000	1020000000	621000000	476000000	219000000	631000000	116000000	585000000	265000000	815000000	338000000	572000000	304000000	372000000	644000000	1080000000	1270000000	1110000000	1510000000	1100000000	903000000	570000000
XP_020318810.1	gene6300:100136560	XM_014190332.1	XP_014045807.1	trf	FALSE	FALSE	transferrin	696	2547	1	protein_coding	28	gi|1158940819|ref|XP_020318810.1|	gi|929072095|ref|XP_014045807.1|	85.23	677	99	1	14	690	20	695	0	1176	XP_020318810.1;XP_020318809.1	XP_020318810.1;XP_020318809.1	XP_020318810.1 serotransferrin isoform X2 [Oncorhynchus kisutch];XP_020318809.1 serotransferrin isoform X1 [Oncorhynchus kisutch]	310000000	261000000	209000000	342000000	458000000	305000000	370000000	227000000	236000000	234000000	262000000	235000000	336000000	229000000	252000000	196000000	83600000	161000000	158000000	134000000	184000000	192000000
XP_020319390.1	gene10240:100194631	NM_001139716.1	NP_001133188.1	ckm2	FALSE	FALSE	creatine kinase-2	381	1582	1	protein_coding	28	gi|1158941937|ref|XP_020319390.1|	gi|213512959|ref|NP_001133188.1|	99.74	381	1	0	1	381	1	381	0	787	XP_020319390.1	XP_020319390.1	XP_020319390.1 creatine kinase M-type [Oncorhynchus kisutch]	45300000000	34900000000	45800000000	51800000000	72400000000	38400000000	80700000000	45900000000	67500000000	32300000000	59200000000	37700000000	58100000000	62200000000	41600000000	24300000000	23700000000	34600000000	35300000000	30900000000	20800000000	20400000000
XP_020319499.1	gene9543:100194673	XM_014196070.1	XP_014051545.1	LOC100194673	FALSE	FALSE	alpha-actinin-3	895	3303	1	protein_coding	28	gi|1158942157|ref|XP_020319499.1|	gi|929082164|ref|XP_014051545.1|	99.78	895	2	0	1	895	1	895	0	1866	XP_020319499.1;XP_020332911.1	XP_020319499.1	XP_020319499.1 alpha-actinin-3 [Oncorhynchus kisutch]	4270000000	4360000000	4120000000	3730000000	2810000000	3460000000	1070000000	2580000000	1540000000	3610000000	4240000000	5140000000	3520000000	3030000000	3360000000	6740000000	5940000000	6640000000	5300000000	6910000000	5300000000	4610000000
XP_020319551.1	gene10123:100196673	NM_001141702.1	NP_001135174.1	LOC100196673	FALSE	FALSE	malate dehydrogenase 2-1%2C NAD (mitochondrial)	338	1462	1	protein_coding	28	gi|1158942257|ref|XP_020319551.1|	gi|213512098|ref|NP_001135174.1|	99.41	338	2	0	1	338	1	338	0	684	XP_020319551.1	XP_020319551.1	XP_020319551.1 malate dehydrogenase, mitochondrial-like [Oncorhynchus kisutch]	628000000	670000000	628000000	580000000	572000000	638000000	746000000	734000000	422000000	435000000	402000000	368000000	1120000000	1110000000	775000000	530000000	454000000	633000000	641000000	501000000	790000000	846000000
XP_020319769.1	gene9554:100194564	NM_001139650.1	NP_001133122.1	pygma	FALSE	FALSE	phosphorylase%2C glycogen (muscle) A	844	3791	1	protein_coding	28	gi|1158942660|ref|XP_020319769.1|	gi|213515556|ref|NP_001133122.1|	97.75	844	19	0	1	844	1	844	0	1680	XP_020319769.1;XP_020319768.1	XP_020319769.1;XP_020319768.1	XP_020319769.1 glycogen phosphorylase, muscle form-like [Oncorhynchus kisutch];XP_020319768.1 glycogen phosphorylase, muscle form-like [Oncorhynchus kisutch]	5300000000	9480000000	7330000000	6100000000	3490000000	7020000000	1650000000	4720000000	3620000000	8700000000	5840000000	5510000000	2910000000	3730000000	5740000000	12200000000	14600000000	9680000000	18600000000	14800000000	11000000000	5680000000
XP_020320033.1	gene10008:106603558	XM_014197406.1	XP_014052881.1	acat1	FALSE	FALSE	acetyl-CoA acetyltransferase 1	420	1675	1	protein_coding	28	gi|1158943176|ref|XP_020320033.1|	gi|929084622|ref|XP_014052881.1|	99.29	420	3	0	1	420	1	420	0	853	XP_020320033.1	XP_020320033.1	XP_020320033.1 acetyl-CoA acetyltransferase, mitochondrial [Oncorhynchus kisutch]	38400000	27400000	24500000	31500000	32900000	24500000	66100000	36200000	34700000	31000000	34000000	28000000	51400000	79600000	29700000	20200000	17500000	13300000	29400000	21800000	32700000	35200000
XP_020320386.1	gene48740:106587501	XM_014175942.1	XP_014031417.1	LOC106587501	FALSE	FALSE	proteasome subunit alpha type-1-like	262	1256	1	protein_coding	27	gi|1158859539|ref|XP_020320386.1|	gi|929307664|ref|XP_014031417.1|	99.62	262	1	0	1	262	1	262	6e-155	545	XP_020320386.1	XP_020320386.1	XP_020320386.1 proteasome subunit alpha type-1-like [Oncorhynchus kisutch]	12100000	14600000	16600000	17400000	19100000	12900000	14300000	16300000	10500000	7908400	11400000	11100000	11200000	9164800	12700000	9268500	0	16500000	12400000	11800000	22200000	16000000
XP_020320721.1	gene28710:106567588	XM_014137090.1	XP_013992565.1	LOC106567588	FALSE	FALSE	40S ribosomal protein S3-like	268	931	1	protein_coding	27	gi|1158944497|ref|XP_020320721.1|	gi|929231967|ref|XP_013992565.1|	99.18	245	2	0	1	245	24	268	1e-139	494	XP_020320721.1;XP_020320720.1;XP_020320719.1;XP_020341354.1	XP_020320721.1;XP_020320720.1;XP_020320719.1;XP_020341354.1	XP_020320721.1 40S ribosomal protein S3 [Oncorhynchus kisutch];XP_020320720.1 40S ribosomal protein S3 [Oncorhynchus kisutch];XP_020320719.1 40S ribosomal protein S3 [Oncorhynchus kisutch];XP_020341354.1 40S ribosomal protein S3-like [Oncorhynchus kisutch]	31300000	78600000	57300000	36800000	20000000	48400000	0	39000000	27000000	31500000	24300000	31500000	24600000	19800000	39200000	46800000	57700000	49900000	93700000	32600000	68900000	50900000
XP_020321080.1	gene24094:100195966	NM_001140995.1	NP_001134467.1	kad	FALSE	FALSE	Adenylate kinase	194	718	1	protein_coding	28	gi|1158945198|ref|XP_020321080.1|	gi|213512310|ref|NP_001134467.1|	98.45	194	3	0	1	194	1	194	4e-106	382	XP_020321080.1	XP_020321080.1	XP_020321080.1 adenylate kinase isoenzyme 1-like [Oncorhynchus kisutch]	4630000000	3190000000	4930000000	4430000000	6660000000	3950000000	8280000000	6390000000	6820000000	4480000000	6370000000	4410000000	5940000000	4550000000	5070000000	2260000000	2050000000	2100000000	1270000000	2290000000	2090000000	3550000000
XP_020321355.1	gene24108:106563251	XM_014128668.1	XP_013984143.1	LOC106563251	FALSE	FALSE	histone-lysine N-methyltransferase Smyd1-like	488	1832	1	protein_coding	28	gi|1158945731|ref|XP_020321355.1|	gi|929185372|ref|XP_013984143.1|	96.51	487	17	0	1	487	1	487	0	990	XP_020321355.1	XP_020321355.1	XP_020321355.1 histone-lysine N-methyltransferase Smyd1-like [Oncorhynchus kisutch]	120000000	161000000	128000000	143000000	143000000	94500000	166000000	114000000	123000000	124000000	170000000	103000000	131000000	101000000	88600000	118000000	121000000	142000000	127000000	93400000	36100000	74000000
XP_020321360.1	gene24008:100194644	NM_001139729.1	NP_001133201.1	LOC100194644	FALSE	TRUE	phosphoglycerate mutase 2-1 (muscle)	255	1110	1	protein_coding	28	gi|1158945741|ref|XP_020321360.1|	gi|213515006|ref|NP_001133201.1|	98.82	255	3	0	1	255	1	255	1e-148	524	XP_020321360.1	XP_020321360.1	XP_020321360.1 phosphoglycerate mutase 2-like [Oncorhynchus kisutch]	4110000000	6400000000	7080000000	4890000000	6990000000	7090000000	3400000000	5710000000	4460000000	3790000000	1570000000	2910000000	4050000000	3710000000	6080000000	2700000000	2850000000	4530000000	4170000000	3440000000	2510000000	2000000000
XP_020321384.1	gene24506:106563660	XM_014129429.1	XP_013984904.1	LOC106563660	FALSE	FALSE	glycogen phosphorylase%2C muscle form-like	844	4137	1	protein_coding	28	gi|1158945789|ref|XP_020321384.1|	gi|929216516|ref|XP_013984904.1|	99.05	844	8	0	1	844	1	844	0	1751	XP_020321384.1	XP_020321384.1	XP_020321384.1 glycogen phosphorylase, muscle form-like [Oncorhynchus kisutch]	534000000	1080000000	1020000000	702000000	495000000	895000000	369000000	728000000	631000000	1120000000	737000000	740000000	435000000	501000000	812000000	1410000000	1970000000	1330000000	2100000000	2160000000	2130000000	1080000000
XP_020321398.1	gene23909:100194600	NM_001139685.1	NP_001133157.1	bhmt	FALSE	FALSE	betaine-homocysteine methyltransferase	400	1940	1	protein_coding	28	gi|1158945819|ref|XP_020321398.1|	gi|213512537|ref|NP_001133157.1|	98.75	400	5	0	3	402	1	400	0	826	XP_020321398.1;XP_020321397.1;XP_020321396.1	XP_020321398.1;XP_020321397.1;XP_020321396.1	XP_020321398.1 betaine--homocysteine S-methyltransferase 1 [Oncorhynchus kisutch];XP_020321397.1 betaine--homocysteine S-methyltransferase 1 [Oncorhynchus kisutch];XP_020321396.1 betaine--homocysteine S-methyltransferase 1 [Oncorhynchus kisutch]	298000000	764000000	789000000	293000000	202000000	556000000	215000000	825000000	230000000	408000000	231000000	371000000	251000000	143000000	586000000	392000000	344000000	747000000	655000000	456000000	424000000	282000000
XP_020321516.1	gene24083:100196613	NM_001141642.1	NP_001135114.1	grp78	FALSE	FALSE	78 kDa glucose-regulated protein	657	2496	1	protein_coding	28	gi|1158946044|ref|XP_020321516.1|	gi|213511032|ref|NP_001135114.1|	99.54	658	2	1	1	658	1	657	0	1298	XP_020321516.1;XP_020327628.1	XP_020321516.1;XP_020327628.1	XP_020321516.1 78 kDa glucose-regulated protein [Oncorhynchus kisutch];XP_020327628.1 78 kDa glucose-regulated protein-like [Oncorhynchus kisutch]	62400000	60500000	58400000	63400000	61900000	54500000	62500000	78900000	62900000	58900000	41200000	54200000	41500000	32300000	60500000	86400000	31100000	82300000	91800000	59800000	54300000	68000000
XP_020321717.1	gene9562:106603036	XM_014196156.1	XP_014051631.1	LOC106603036	FALSE	FALSE	ubiquitin-conjugating enzyme E2 D2	147	2049	1	protein_coding	25	gi|1158946424|ref|XP_020321717.1|	gi|929082319|ref|XP_014051631.1|	100	107	0	0	20	126	41	147	2e-59	225	XP_020321717.1;XP_020308173.1;XP_020357875.1;XP_020333468.1;XP_020328737.1;XP_020321716.1;XP_020319405.1;XP_020308686.1;XP_020308172.1;XP_020357874.1;XP_020308171.1;XP_020350841.1;XP_020337504.1;XP_020332962.1	XP_020321717.1;XP_020308173.1;XP_020357875.1;XP_020333468.1;XP_020328737.1;XP_020321716.1;XP_020319405.1;XP_020308686.1;XP_020308172.1;XP_020357874.1;XP_020308171.1	XP_020321717.1 ubiquitin-conjugating enzyme E2 D2 isoform X2 [Oncorhynchus kisutch];XP_020308173.1 ubiquitin-conjugating enzyme E2 D2-like isoform X3 [Oncorhynchus kisutch];XP_020357875.1 ubiquitin-conjugating enzyme E2 D2-like isoform X2 [Oncorhynchus kis	21300000	25100000	21400000	27500000	27200000	26900000	54000000	0	38800000	0	0	26700000	43800000	4143500	36500000	15500000	17100000	27700000	24500000	17500000	19600000	19700000
XP_020322070.1	gene30419:106569344	XM_014140596.1	XP_013996071.1	obscn	FALSE	FALSE	obscurin%2C cytoskeletal calmodulin and titin-interacting RhoGEF	6123	20992	1	protein_coding	28	gi|1158947114|ref|XP_020322070.1|	gi|929240352|ref|XP_013996109.1|	91.8	4352	335	11	677	5014	770	5113	0	7924	XP_020322070.1	XP_020322070.1	XP_020322070.1 obscurin [Oncorhynchus kisutch]	63700000	73400000	58400000	81100000	73200000	74900000	10800000	45600000	21300000	13600000	39900000	35800000	32600000	28600000	46500000	96300000	104000000	58700000	66000000	64000000	88600000	128000000
XP_020322080.1	gene30281:106569229	XM_014140386.1	XP_013995861.1	LOC106569229	FALSE	FALSE	junctophilin-1-like	676	5179	1	protein_coding	28	gi|1158947134|ref|XP_020322080.1|	gi|929239883|ref|XP_013995861.1|	98.67	676	9	0	1	676	1	676	0	1383	XP_020322080.1;XP_020318775.1	XP_020322080.1;XP_020318775.1	XP_020322080.1 junctophilin-1-like [Oncorhynchus kisutch];XP_020318775.1 junctophilin-1-like [Oncorhynchus kisutch]	28100000	23800000	19600000	28500000	21700000	23100000	11000000	10600000	14800000	14500000	15400000	23300000	16100000	17400000	21600000	12500000	16100000	21300000	29800000	8661200	12100000	20500000
XP_020322306.1	gene30311:106569202	XM_014140320.1	XP_013995795.1	LOC106569202	FALSE	FALSE	myosin-7-like	1935	6057	1	protein_coding	28	gi|1158947580|ref|XP_020322306.1|	gi|929239761|ref|XP_013995794.1|	97.47	1935	49	0	1	1935	1	1935	0	3756	XP_020322306.1	XP_020322306.1	XP_020322306.1 myosin-7-like [Oncorhynchus kisutch]	201000000	179000000	162000000	130000000	86900000	140000000	175000000	130000000	371000000	362000000	397000000	417000000	185000000	162000000	78400000	96800000	225000000	159000000	274000000	172000000	715000000	550000000
XP_020322956.1	gene47075:106585827	XM_014172498.1	XP_014027973.1	me2	FALSE	FALSE	malic enzyme 2%2C NAD(+)-dependent%2C mitochondrial	582	4078	1	protein_coding	28	gi|1158859888|ref|XP_020322956.1|	gi|929301111|ref|XP_014027973.1|	98.63	582	8	0	1	582	1	582	0	1199	XP_020322956.1	XP_020322956.1	XP_020322956.1 NAD-dependent malic enzyme, mitochondrial [Oncorhynchus kisutch]	32600000	38900000	31000000	32300000	22800000	25300000	29200000	46400000	29900000	55300000	28500000	29700000	30100000	37400000	36200000	48800000	33100000	64000000	29100000	59600000	41800000	49300000
XP_020323180.1	gene30212:106569067	XM_014140013.1	XP_013995488.1	LOC106569067	FALSE	FALSE	laminin subunit gamma-1-like	1595	7358	1	protein_coding	26	gi|1158949246|ref|XP_020323180.1|	gi|929239183|ref|XP_013995488.1|	96.74	1594	52	0	1	1594	1	1594	0	3179	XP_020323180.1	XP_020323180.1	XP_020323180.1 laminin subunit gamma-1-like [Oncorhynchus kisutch]	19500000	19900000	13200000	25300000	13500000	17100000	17900000	12800000	0	25700000	24400000	27000000	21000000	25300000	17500000	34500000	25300000	22700000	0	24700000	50600000	36400000
XP_020323233.1	gene29728:106568643	XM_014139138.1	XP_013994613.1	LOC106568643	FALSE	FALSE	muscle-related coiled-coil protein-like	359	1563	1	protein_coding	28	gi|1158949347|ref|XP_020323233.1|	gi|929237542|ref|XP_013994613.1|	99.72	359	1	0	1	359	1	359	0	714	XP_020323233.1	XP_020323233.1	XP_020323233.1 muscle-related coiled-coil protein-like [Oncorhynchus kisutch]	312000000	276000000	315000000	388000000	467000000	376000000	449000000	415000000	379000000	244000000	350000000	252000000	340000000	253000000	369000000	263000000	204000000	450000000	257000000	231000000	255000000	305000000
XP_020324350.1	gene30841:100194550	NM_001139636.1	NP_001133108.1	acadm	FALSE	FALSE	acyl-CoA dehydrogenase%2C C-4 to C-12 straight chain	422	1997	1	protein_coding	26	gi|1158829826|ref|XP_020324350.1|	gi|213514668|ref|NP_001133108.1|	98.58	422	6	0	1	422	1	422	0	863	XP_020324350.1	XP_020324350.1	XP_020324350.1 medium-chain specific acyl-CoA dehydrogenase, mitochondrial [Oncorhynchus kisutch]	18400000	18200000	16600000	19400000	22800000	20700000	27000000	10100000	6646400	11800000	0	7010300	44500000	124000000	26600000	15200000	13900000	10000000	0	26600000	32100000	40300000
XP_020324352.1	gene30842:100195867	NM_001140896.1	NP_001134368.1	rs8	FALSE	FALSE	40S ribosomal protein S8	208	699	1	protein_coding	28	gi|1158829828|ref|XP_020324352.1|	gi|213515120|ref|NP_001134368.1|	100	208	0	0	1	208	1	208	5e-119	425	XP_020324352.1	XP_020324352.1	XP_020324352.1 40S ribosomal protein S8-like [Oncorhynchus kisutch]	63800000	111000000	112000000	61900000	43000000	72300000	54400000	68000000	19000000	56300000	44700000	71200000	86600000	37900000	120000000	55200000	46500000	42600000	46500000	44600000	72000000	42700000
XP_020324537.1	gene13066:106606415	XM_014202589.1	XP_014058064.1	gys1	FALSE	FALSE	glycogen synthase 1 (muscle)	712	3946	1	protein_coding	25	gi|1158830183|ref|XP_020324537.1|	gi|929094493|ref|XP_014058064.1|	99.29	705	5	0	1	705	1	705	0	1469	XP_020324537.1	XP_020324537.1	XP_020324537.1 LOW QUALITY PROTEIN: glycogen [starch] synthase, muscle-like [Oncorhynchus kisutch]	22900000	19600000	12600000	14500000	15600000	41700000	0	10800000	0	30000000	36600000	16300000	12300000	0	27200000	36000000	64700000	33100000	57600000	31800000	36300000	13600000
XP_020324641.1	gene17222:106610339	XM_014209639.1	XP_014065114.1	hadh	FALSE	FALSE	hydroxyacyl-CoA dehydrogenase	309	1366	1	protein_coding	28	gi|1158830379|ref|XP_020324641.1|	gi|929107782|ref|XP_014065114.1|	95.79	309	13	0	1	309	1	309	1e-171	600	XP_020324641.1	XP_020324641.1	XP_020324641.1 hydroxyacyl-coenzyme A dehydrogenase, mitochondrial [Oncorhynchus kisutch]	38200000	37100000	39400000	33600000	44600000	39600000	82900000	39200000	31100000	19800000	25200000	48300000	104000000	155000000	58800000	19400000	17600000	28500000	23300000	42400000	25400000	60100000
XP_020324861.1	gene5126:106591329	XM_014182544.1	XP_014038019.1	LOC106591329	FALSE	TRUE	aspartate aminotransferase%2C cytoplasmic-like	421	2226	1	protein_coding	28	gi|1158832405|ref|XP_020324861.1|	gi|929069360|ref|XP_014038021.1|	71.35	178	45	4	1	174	1	176	3e-61	233	XP_020324861.1;XP_020349545.1	XP_020324861.1	XP_020324861.1 aspartate aminotransferase, cytoplasmic-like [Oncorhynchus kisutch]	47800000	54500000	35100000	51000000	30400000	40500000	32800000	43300000	29900000	65900000	40900000	47400000	83400000	94700000	44600000	47600000	57200000	106000000	108000000	88800000	56300000	52400000
XP_020324928.1	gene64798:106600082	XM_014191426.1	XP_014046901.1	LOC106600082	FALSE	FALSE	histone H4	103	312	1	protein_coding	28	gi|1158832535|ref|XP_020324928.1|	gi|929326370|ref|XP_014046901.1|	100	103	0	0	1	103	1	103	9e-52	200	XP_020324928.1;XP_020310196.1	XP_020324928.1;XP_020310196.1	XP_020324928.1 histone H4 [Oncorhynchus kisutch];XP_020310196.1 histone H4-like [Oncorhynchus kisutch]	476000000	307000000	270000000	481000000	453000000	303000000	558000000	272000000	241000000	73100000	133000000	152000000	292000000	129000000	165000000	262000000	92900000	124000000	319000000	81200000	406000000	345000000
XP_020325303.1	gene5355:106593154	XM_014184494.1	XP_014039969.1	LOC106593154	FALSE	FALSE	myosin heavy chain%2C fast skeletal muscle-like	1939	6087	1	protein_coding	28	gi|1158833318|ref|XP_020325303.1|	gi|929069895|ref|XP_014039969.1|	94.35	354	12	1	1	354	1	346	0	714	XP_020325303.1	XP_020325303.1	XP_020325303.1 myosin-4-like, partial [Oncorhynchus kisutch]	5160000000	4850000000	3900000000	4000000000	3860000000	5510000000	1290000000	1120000000	2750000000	4420000000	5150000000	6460000000	1660000000	3300000000	2440000000	10200000000	12300000000	7460000000	8980000000	9360000000	3480000000	3900000000
XP_020325415.1	gene25145:106564289	XM_014130328.1	XP_013985803.1	LOC106564289	FALSE	TRUE	myosin heavy chain%2C fast skeletal muscle-like	1937	6005	1	protein_coding	28	gi|1158833750|ref|XP_020325415.1|	gi|929219292|ref|XP_013985803.1|	98.56	277	4	0	4	280	1549	1825	8e-151	531	XP_020325415.1	XP_020325415.1	XP_020325415.1 myosin heavy chain, fast skeletal muscle-like, partial [Oncorhynchus kisutch]	470000000	283000000	309000000	543000000	775000000	426000000	254000000	89300000	316000000	196000000	278000000	132000000	225000000	334000000	224000000	980000000	1410000000	117000000	45000000	449000000	315000000	194000000
XP_020325418.1	gene5373:106593426	XM_014184763.1	XP_014040238.1	LOC106593426	FALSE	FALSE	myosin heavy chain%2C fast skeletal muscle-like	822	2670	1	protein_coding	28	gi|1158833754|ref|XP_020325418.1|	gi|929069959|ref|XP_014040238.1|	98.05	154	3	0	13	166	311	464	7e-89	324	XP_020325418.1	XP_020325418.1	XP_020325418.1 myosin heavy chain, fast skeletal muscle-like, partial [Oncorhynchus kisutch]	2020000000	1890000000	1460000000	1640000000	1600000000	2300000000	897000000	789000000	2230000000	2470000000	2040000000	3900000000	1350000000	1530000000	1310000000	4760000000	6660000000	8570000000	10300000000	7050000000	2570000000	2330000000
XP_020325428.1	gene5356:106593196	XM_014184537.1	XP_014040012.1	LOC106593196	FALSE	FALSE	myosin heavy chain%2C fast skeletal muscle-like	1939	5833	1	protein_coding	28	gi|1158833773|ref|XP_020325428.1|	gi|929069906|ref|XP_014040006.1|	99.73	367	1	0	1	367	1456	1822	0	717	XP_020325428.1	XP_020325428.1	XP_020325428.1 myosin heavy chain, fast skeletal muscle-like, partial [Oncorhynchus kisutch]	19700000000	11900000000	11100000000	22200000000	24500000000	17300000000	33000000000	22800000000	60200000000	29300000000	32900000000	24800000000	20900000000	28100000000	21400000000	26900000000	37500000000	31900000000	33900000000	32200000000	22700000000	26400000000
XP_020325547.1	gene19286:100196611	NM_001141640.1	NP_001135112.1	ef1g	FALSE	TRUE	Elongation factor 1-gamma	442	2456	1	protein_coding	27	gi|1158834018|ref|XP_020325547.1|	gi|213515516|ref|NP_001135112.1|	95.48	442	17	1	1	439	1	442	0	855	XP_020325547.1;XP_020308750.1	XP_020325547.1;XP_020308750.1	XP_020325547.1 elongation factor 1-gamma [Oncorhynchus kisutch];XP_020308750.1 LOW QUALITY PROTEIN: elongation factor 1-gamma-like [Oncorhynchus kisutch]	32800000	59200000	63900000	26000000	7676100	58600000	12800000	36900000	0	54600000	29100000	62100000	43800000	29300000	58700000	147000000	145000000	191000000	162000000	100000000	113000000	92800000
XP_020325714.1	gene15204:106608385	XM_014206297.1	XP_014061772.1	hadhb	FALSE	TRUE	hydroxyacyl-CoA dehydrogenase/3-ketoacyl-CoA thiolase/enoyl-CoA hydratase (trifunctional protein)%2C beta subunit	474	2788	1	protein_coding	28	gi|1158834329|ref|XP_020325714.1|	gi|929101389|ref|XP_014061772.1|	97.89	474	10	0	1	474	1	474	0	960	XP_020325714.1	XP_020325714.1	XP_020325714.1 trifunctional enzyme subunit beta, mitochondrial [Oncorhynchus kisutch]	49000000	55100000	52200000	77000000	98800000	46800000	139000000	90700000	93800000	82700000	71200000	103000000	158000000	233000000	92000000	54200000	46800000	69500000	67300000	58500000	139000000	151000000
XP_020325880.1	gene14898:100217349	NM_001142716.1	NP_001136188.1	mmsa	FALSE	FALSE	Methylmalonate-semialdehyde dehydrogenase	524	2338	1	protein_coding	28	gi|1158834645|ref|XP_020325880.1|	gi|218505653|ref|NP_001136188.1|	99.05	524	5	0	1	524	1	524	0	1085	XP_020325880.1;XP_020343607.1;XP_020343606.1	XP_020325880.1	XP_020325880.1 methylmalonate-semialdehyde dehydrogenase [acylating], mitochondrial-like [Oncorhynchus kisutch]	24800000	65100000	58200000	59100000	35900000	56700000	73400000	102000000	40500000	95200000	68600000	42500000	70800000	92600000	73400000	67200000	65500000	46000000	85500000	79400000	53800000	65400000
XP_020326030.1	gene36305:106575168	XM_014151435.1	XP_014006910.1	LOC106575168	FALSE	FALSE	desmin-like	482	2163	1	protein_coding	27	gi|1158834928|ref|XP_020326030.1|	gi|929260936|ref|XP_014006910.1|	98.96	482	5	0	1	482	1	482	0	981	XP_020326030.1;XP_020326029.1;XP_020331996.1;XP_020349537.1	XP_020326030.1;XP_020326029.1	XP_020326030.1 desmin isoform X2 [Oncorhynchus kisutch];XP_020326029.1 desmin isoform X1 [Oncorhynchus kisutch]	0	94200000	79100000	75800000	80000000	101000000	72200000	85000000	55300000	65700000	46300000	60700000	64200000	53900000	79200000	93300000	68900000	90100000	61400000	53800000	98300000	124000000
XP_020326107.1	gene35945:100194601	NM_001139686.1	NP_001133158.1	tuba8l2	FALSE	FALSE	tubulin%2C alpha 8 like 2	449	1983	1	protein_coding	28	gi|1158835071|ref|XP_020326107.1|	gi|213512708|ref|NP_001133158.1|	100	449	0	0	1	449	1	449	0	943	XP_020326107.1;XP_020326106.1;XP_020312759.1;XP_020323778.1	XP_020326107.1;XP_020326106.1	XP_020326107.1 tubulin alpha chain-like isoform X2 [Oncorhynchus kisutch];XP_020326106.1 tubulin alpha chain-like isoform X1 [Oncorhynchus kisutch]	214000000	259000000	212000000	186000000	127000000	225000000	91800000	211000000	85100000	231000000	195000000	158000000	252000000	157000000	196000000	393000000	201000000	258000000	285000000	266000000	272000000	188000000
XP_020326486.1	gene7960:100137048	NM_001123716.1	NP_001117188.1	mlc-2	FALSE	FALSE	myosin regulatory light chain 2	170	823	1	protein_coding	28	gi|1158835768|ref|XP_020326486.1|	gi|185132088|ref|NP_001117188.1|	98.82	170	2	0	1	170	1	170	6e-96	348	XP_020326486.1	XP_020326486.1	XP_020326486.1 myosin regulatory light chain 2, skeletal muscle isoform type 2-like [Oncorhynchus kisutch]	23300000000	20200000000	19900000000	20500000000	24900000000	22500000000	51200000000	39200000000	29300000000	23600000000	29900000000	34700000000	39400000000	18300000000	47500000000	13300000000	7770000000	15500000000	11200000000	16100000000	3400000000	8400000000
XP_020326547.1	gene11558:106604916	XM_014200053.1	XP_014055528.1	LOC106604916	FALSE	FALSE	RACK1/RACK1/guanine nucleotide-binding protein subunit beta-2-like 1	317	1248	1	protein_coding	25	gi|1158835886|ref|XP_020326547.1|	gi|929089642|ref|XP_014055528.1|	100	317	0	0	1	317	1	317	0	655	XP_020326547.1;XP_020308043.1	XP_020326547.1;XP_020308043.1	XP_020326547.1 RACK1/guanine nucleotide-binding protein subunit beta-2-like 1 [Oncorhynchus kisutch];XP_020308043.1 RACK1/guanine nucleotide-binding protein subunit beta-2-like 1 [Oncorhynchus kisutch]	48800000	130000000	96100000	49700000	13500000	86500000	0	25000000	0	21400000	0	29100000	45100000	12600000	69300000	173000000	177000000	136000000	220000000	109000000	193000000	181000000
XP_020326709.1	gene13294:100194883	NM_001139912.1	NP_001133384.1	rs2	FALSE	FALSE	40S ribosomal protein S2	282	2418	1	protein_coding	28	gi|1158836189|ref|XP_020326709.1|	gi|213512306|ref|NP_001133384.1|	100	282	0	0	1	282	1	282	7e-163	572	XP_020326709.1	XP_020326709.1	XP_020326709.1 40S ribosomal protein S2 [Oncorhynchus kisutch]	74900000	116000000	123000000	88500000	53500000	110000000	72500000	123000000	44500000	47800000	18800000	54500000	89000000	39800000	102000000	83900000	80400000	80200000	81600000	42100000	91600000	119000000
XP_020327016.1	gene51544:106589989	XM_014180468.1	XP_014035943.1	LOC106589989	FALSE	FALSE	myosin-7-like	1936	6076	1	protein_coding	28	gi|1158836853|ref|XP_020327016.1|	gi|929316255|ref|XP_014035942.1|	98.71	1938	21	2	1	1936	1	1936	0	3851	XP_020327016.1	XP_020327016.1	XP_020327016.1 myosin-7-like [Oncorhynchus kisutch]	9520000000	5950000000	4620000000	9430000000	7400000000	7030000000	13100000000	8420000000	20200000000	11700000000	10900000000	11400000000	6580000000	10700000000	7340000000	11800000000	17900000000	8830000000	9170000000	8460000000	10800000000	9600000000
XP_020327314.1	gene8441:100136352	XM_014194536.1	XP_014050011.1	LOC100136352	FALSE	FALSE	beta actin	375	1934	1	protein_coding	28	gi|1158837418|ref|XP_020327314.1|	gi|185132738|ref|NP_001116997.1|	99.2	375	3	0	1	375	1	375	0	777	XP_020327314.1	XP_020327314.1	XP_020327314.1 LOW QUALITY PROTEIN: actin, cytoplasmic 1-like [Oncorhynchus kisutch]	388000000	265000000	299000000	166000000	141000000	305000000	70800000	85800000	107000000	139000000	112000000	128000000	296000000	240000000	256000000	421000000	205000000	269000000	264000000	190000000	201000000	195000000
XP_020327315.1	gene5623:106595815	XM_014187166.1	XP_014042641.1	LOC106595815	FALSE	FALSE	actin%2C cytoplasmic 1-like	375	1900	1	protein_coding	26	gi|1158837420|ref|XP_020327315.1|	gi|929070578|ref|XP_014042641.1|	98.13	107	2	0	1	107	269	375	3e-58	221	XP_020327315.1	XP_020327315.1	XP_020327315.1 actin, alpha skeletal muscle [Oncorhynchus kisutch]	82300000	77800000	73600000	58900000	49100000	78900000	0	0	50900000	71500000	52500000	44100000	116000000	81300000	115000000	107000000	52000000	43900000	52100000	42400000	42900000	26400000
XP_020327364.1	gene39422:100194623	NM_001139708.1	NP_001133180.1	LOC100194623	FALSE	FALSE	aldolase a%2C fructose-bisphosphate 2	363	1524	1	protein_coding	28	gi|1158837512|ref|XP_020327364.1|	gi|213511594|ref|NP_001133180.1|	99.17	363	3	0	1	363	1	363	0	756	XP_020327364.1	XP_020327364.1	XP_020327364.1 fructose-bisphosphate aldolase A-like [Oncorhynchus kisutch]	5320000000	10300000000	8520000000	7130000000	6700000000	8550000000	4120000000	7800000000	5520000000	5690000000	5440000000	4610000000	4700000000	5560000000	8290000000	3220000000	4660000000	6290000000	5950000000	6900000000	3690000000	2930000000
XP_020328021.1	gene59667:106596865	XM_014188116.1	XP_014043591.1	LOC106596865	FALSE	TRUE	3-hydroxyisobutyrate dehydrogenase%2C mitochondrial-like	332	1697	1	protein_coding	25	gi|1158838742|ref|XP_020328021.1|	gi|929323344|ref|XP_014043591.1|	96.69	332	11	0	1	332	1	332	0	664	XP_020328021.1	XP_020328021.1	XP_020328021.1 LOW QUALITY PROTEIN: 3-hydroxyisobutyrate dehydrogenase, mitochondrial-like [Oncorhynchus kisutch]	16300000	18600000	20000000	15100000	14700000	23000000	14600000	0	0	0	13200000	10600000	25600000	23200000	24200000	19200000	16500000	25300000	28100000	17300000	33100000	35900000
XP_020328067.1	gene13143:106606491	XM_014202720.1	XP_014058195.1	LOC106606491	FALSE	TRUE	sarcalumenin-like	484	3076	1	protein_coding	28	gi|1158838830|ref|XP_020328067.1|	gi|929094737|ref|XP_014058196.1|	99.16	474	4	0	1	474	1	474	0	974	XP_020328067.1	XP_020328067.1	XP_020328067.1 sarcalumenin isoform X2 [Oncorhynchus kisutch]	411000000	442000000	439000000	358000000	320000000	342000000	362000000	483000000	338000000	400000000	327000000	386000000	362000000	375000000	544000000	472000000	368000000	634000000	472000000	367000000	619000000	551000000
XP_020328228.1	gene27297:106566248	XM_014134139.1	XP_013989614.1	LOC106566248	FALSE	TRUE	mimecan-like	292	1138	1	protein_coding	26	gi|1158839145|ref|XP_020328228.1|	gi|929226421|ref|XP_013989614.1|	95.55	292	13	0	1	292	1	292	3e-165	579	XP_020328228.1	XP_020328228.1	XP_020328228.1 mimecan-like [Oncorhynchus kisutch]	26700000	12900000	34300000	18700000	31000000	15200000	51000000	0	12000000	15300000	14700000	0	58400000	22800000	33100000	39700000	15800000	24100000	13100000	15700000	40600000	42800000
XP_020328291.1	gene50704:106589133	XM_014178836.1	XP_014034311.1	LOC106589133	FALSE	FALSE	60S ribosomal protein L30	116	531	1	protein_coding	28	gi|1158839257|ref|XP_020328291.1|	gi|929313086|ref|XP_014034311.1|	100	116	0	0	1	116	1	116	7e-64	240	XP_020328291.1	XP_020328291.1	XP_020328291.1 60S ribosomal protein L30 [Oncorhynchus kisutch]	20600000	48900000	47000000	20200000	16400000	39300000	18600000	33500000	18900000	29800000	16000000	27400000	31500000	24100000	39800000	39500000	45500000	41200000	65600000	22300000	62400000	78200000
XP_020328632.1	gene5008:106590279	XM_014181117.1	XP_014036592.1	LOC106590279	FALSE	FALSE	sarcalumenin-like	847	3556	1	protein_coding	28	gi|1158839930|ref|XP_020328632.1|	gi|929069036|ref|XP_014036592.1|	97.49	478	12	0	191	668	369	846	0	913	XP_020328632.1;XP_020328634.1	XP_020328632.1;XP_020328634.1	XP_020328632.1 sarcalumenin-like isoform X1 [Oncorhynchus kisutch];XP_020328634.1 sarcalumenin-like isoform X2 [Oncorhynchus kisutch]	69900000	101000000	66900000	56900000	28300000	50500000	12000000	18800000	10700000	72300000	21200000	40800000	26500000	65600000	45300000	91600000	72100000	59600000	41500000	88300000	68800000	67500000
XP_020328945.1	gene27390:100195651	NM_001140680.1	NP_001134152.1	rl10	FALSE	FALSE	60S ribosomal protein L10	215	918	1	protein_coding	28	gi|1158840526|ref|XP_020328945.1|	gi|213512365|ref|NP_001134152.1|	99.07	215	2	0	1	215	1	215	8e-124	441	XP_020328945.1;XP_020330650.1;XP_020330649.1	XP_020328945.1;XP_020330650.1;XP_020330649.1	XP_020328945.1 LOW QUALITY PROTEIN: 60S ribosomal protein L10-like [Oncorhynchus kisutch];XP_020330650.1 60S ribosomal protein L10-like [Oncorhynchus kisutch];XP_020330649.1 LOW QUALITY PROTEIN: 60S ribosomal protein L10-like [Oncorhynchus kisutch]	49400000	43300000	65200000	33700000	17800000	60600000	25500000	47700000	18500000	33600000	15100000	29300000	30100000	32200000	41600000	22400000	27200000	27400000	40300000	12300000	43600000	47000000
XP_020329100.1	gene23227:106562377	XM_014127233.1	XP_013982708.1	LOC106562377	FALSE	FALSE	glucose-6-phosphate isomerase-like	553	2332	1	protein_coding	27	gi|1158840817|ref|XP_020329100.1|	gi|929129832|ref|XP_013982708.1|	96.99	332	8	1	30	359	222	553	0	665	XP_020329100.1	XP_020329100.1	XP_020329100.1 glucose-6-phosphate isomerase-like [Oncorhynchus kisutch]	92200000	178000000	139000000	119000000	73100000	170000000	0	77400000	73600000	207000000	134000000	127000000	74000000	97400000	129000000	354000000	487000000	488000000	795000000	475000000	284000000	129000000
XP_020329128.1	gene46416:106585056	XM_014170811.1	XP_014026286.1	LOC106585056	FALSE	FALSE	voltage-dependent anion-selective channel protein 2-like	323	2555	1	protein_coding	28	gi|1158861472|ref|XP_020329128.1|	gi|929297858|ref|XP_014026287.1|	98.76	322	4	0	1	322	1	322	0	653	XP_020329128.1;XP_020329138.1;XP_020329123.1;XP_020329134.1	XP_020329128.1;XP_020329138.1;XP_020329123.1;XP_020329134.1	XP_020329128.1 voltage-dependent anion-selective channel protein 2-like isoform X2 [Oncorhynchus kisutch];XP_020329138.1 voltage-dependent anion-selective channel protein 2-like isoform X4 [Oncorhynchus kisutch];XP_020329123.1 voltage-dependent anion-selec	233000000	222000000	244000000	326000000	326000000	234000000	255000000	191000000	145000000	89300000	120000000	95500000	250000000	268000000	168000000	157000000	140000000	176000000	133000000	174000000	140000000	220000000
XP_020329660.1	gene39342:106578241	XM_014156891.1	XP_014012366.1	slc25a11	FALSE	FALSE	solute carrier family 25 (mitochondrial carrier%3B oxoglutarate carrier)%2C member 11	304	1443	1	protein_coding	24	gi|1158841875|ref|XP_020329660.1|	gi|929271447|ref|XP_014012366.1|	96.44	309	6	1	1	309	1	304	6e-173	605	XP_020329660.1	XP_020329660.1	XP_020329660.1 LOW QUALITY PROTEIN: mitochondrial 2-oxoglutarate/malate carrier protein [Oncorhynchus kisutch]	8250700	7430400	6952700	12800000	8718400	18900000	0	5279600	0	9827900	0	6763500	5397500	25500000	7866000	11500000	14400000	0	12900000	4759400	11600000	10900000
XP_020329853.1	gene29651:100196654	XM_014139021.1	XP_013994496.1	hsdl2	FALSE	FALSE	hydroxysteroid dehydrogenase like 2	411	1798	1	protein_coding	22	gi|1158842236|ref|XP_020329853.1|	gi|929237316|ref|XP_013994496.1|	93.52	401	23	1	1	401	1	398	0	763	XP_020329853.1	XP_020329853.1	XP_020329853.1 LOW QUALITY PROTEIN: hydroxysteroid dehydrogenase-like protein 2 [Oncorhynchus kisutch]	17300000	9918700	7159700	23500000	20400000	13400000	17500000	0	0	0	7787400	0	36000000	71000000	15000000	13300000	10100000	0	14200000	16400000	19700000	34300000
XP_020329950.1	gene39430:100196219	XM_014157010.1	XP_014012485.1	prs8	FALSE	FALSE	26S protease regulatory subunit 8	407	1441	1	protein_coding	24	gi|1158842422|ref|XP_020329950.1|	gi|929271683|ref|XP_014012485.1|	99.75	407	1	0	1	407	1	407	0	830	XP_020329950.1;XP_020309438.1;XP_020358105.1	XP_020329950.1;XP_020309438.1	XP_020329950.1 26S protease regulatory subunit 8-like [Oncorhynchus kisutch];XP_020309438.1 26S protease regulatory subunit 8 [Oncorhynchus kisutch]	10500000	10500000	12500000	13200000	17900000	10400000	15900000	15300000	0	0	0	0	10300000	14400000	14600000	9368500	6434700	12500000	8943400	9670500	16800000	18300000
XP_020329958.1	gene39148:106578040	XM_014156590.1	XP_014012065.1	LOC106578040	FALSE	TRUE	40S ribosomal protein S4-like	263	895	1	protein_coding	28	gi|1158842437|ref|XP_020329958.1|	gi|929270840|ref|XP_014012065.1|	100	263	0	0	1	263	1	263	3e-152	536	XP_020329958.1	XP_020329958.1	XP_020329958.1 40S ribosomal protein S4-like [Oncorhynchus kisutch]	64400000	104000000	114000000	75100000	35000000	88300000	49500000	80500000	37600000	45800000	22000000	58100000	72700000	58100000	120000000	93600000	89500000	120000000	98600000	60100000	161000000	141000000
XP_020330212.1	gene36911:106575818	XM_014152510.1	XP_014007985.1	LOC106575818	FALSE	FALSE	myosin light chain 3%2C skeletal muscle isoform-like	161	1072	1	protein_coding	28	gi|1158842913|ref|XP_020330212.1|	gi|929263008|ref|XP_014007985.1|	97.37	152	4	0	1	152	1	152	1e-81	301	XP_020330212.1	XP_020330212.1	XP_020330212.1 myosin light chain 3, skeletal muscle isoform-like [Oncorhynchus kisutch]	4520000000	3440000000	4130000000	3820000000	5320000000	4150000000	11400000000	13400000000	9660000000	5740000000	7350000000	6090000000	6280000000	3300000000	9020000000	2160000000	1190000000	2270000000	1690000000	2000000000	707000000	1360000000
XP_020330564.1	gene46271:100194574	XM_014170582.1	XP_014026057.1	atp5a1	FALSE	FALSE	ATP synthase%2C H+ transporting%2C mitochondrial F1 complex%2C alpha subunit 1%2C cardiac muscle	552	1892	1	protein_coding	28	gi|1158861826|ref|XP_020330564.1|	gi|929297411|ref|XP_014026057.1|	99.46	552	3	0	1	552	1	552	0	1117	XP_020330564.1;XP_020313132.1;XP_020313131.1	XP_020330564.1;XP_020313132.1;XP_020313131.1	XP_020330564.1 ATP synthase subunit alpha, mitochondrial-like [Oncorhynchus kisutch];XP_020313132.1 ATP synthase subunit alpha, mitochondrial isoform X2 [Oncorhynchus kisutch];XP_020313131.1 ATP synthase subunit alpha, mitochondrial isoform X1 [Oncorhynchu	692000000	987000000	799000000	1050000000	922000000	747000000	1180000000	1250000000	880000000	1130000000	817000000	870000000	1580000000	1750000000	1210000000	1030000000	875000000	1390000000	1190000000	1180000000	1530000000	1590000000
XP_020330750.1	gene3546:106575942	XM_014152701.1	XP_014008176.1	LOC106575942	FALSE	FALSE	glyceraldehyde-3-phosphate dehydrogenase	334	1370	1	protein_coding	28	gi|1158843955|ref|XP_020330750.1|	gi|929063688|ref|XP_014008176.1|	99.7	334	1	0	1	334	1	334	0	684	XP_020330750.1;XP_020359363.1	XP_020330750.1;XP_020359363.1	XP_020330750.1 glyceraldehyde-3-phosphate dehydrogenase [Oncorhynchus kisutch];XP_020359363.1 glyceraldehyde-3-phosphate dehydrogenase-like [Oncorhynchus kisutch]	28500000000	49100000000	53700000000	32300000000	36900000000	44800000000	29500000000	46200000000	38800000000	33600000000	39500000000	29500000000	45000000000	26600000000	42800000000	23000000000	21700000000	28700000000	30200000000	31700000000	23700000000	19400000000
XP_020331405.1	gene31736:106570598	XM_014143055.1	XP_013998530.1	LOC106570598	FALSE	FALSE	fatty acid-binding protein%2C heart-like	133	704	1	protein_coding	24	gi|1158845234|ref|XP_020331405.1|	gi|929244908|ref|XP_013998530.1|	94.03	134	7	1	1	134	1	133	5e-68	254	XP_020331405.1	XP_020331405.1	XP_020331405.1 fatty acid-binding protein, heart-like [Oncorhynchus kisutch]	34000000	21500000	41000000	10600000	24500000	40200000	13800000	0	0	40700000	0	38900000	0	37600000	52100000	27100000	25000000	41600000	33400000	24200000	49200000	60700000
XP_020331490.1	gene37550:100380277	NM_001173562.1	NP_001167033.1	pgs2	FALSE	TRUE	Decorin	364	3215	1	protein_coding	25	gi|1158845396|ref|XP_020331490.1|	gi|291190564|ref|NP_001167033.1|	73.96	169	31	1	68	236	208	363	8e-69	258	XP_020331490.1	XP_020331490.1	XP_020331490.1 decorin-like [Oncorhynchus kisutch]	64400000	46700000	37600000	44400000	57600000	58100000	37100000	0	35500000	56600000	61100000	0	67000000	42900000	0	75600000	46100000	33000000	24800000	31700000	34500000	76800000
XP_020331497.1	gene37554:100195033	XM_014153659.1	XP_014009134.1	lum	FALSE	FALSE	lumican	360	2501	1	protein_coding	28	gi|1158845408|ref|XP_020331497.1|	gi|213514094|ref|NP_001133534.1|	98.54	342	5	0	1	342	1	342	0	691	XP_020331497.1;XP_020331496.1	XP_020331497.1;XP_020331496.1	XP_020331497.1 lumican [Oncorhynchus kisutch];XP_020331496.1 lumican [Oncorhynchus kisutch]	150000000	90900000	152000000	107000000	266000000	163000000	188000000	62700000	93100000	130000000	146000000	63400000	200000000	170000000	110000000	121000000	54700000	103000000	67900000	73000000	30600000	84100000
XP_020331500.1	gene52206:106590668	XM_014181823.1	XP_014037298.1	LOC106590668	FALSE	FALSE	60S ribosomal protein L7-like	245	811	1	protein_coding	27	gi|1158845414|ref|XP_020331500.1|	gi|929318777|ref|XP_014037297.1|	98.78	245	3	0	1	245	1	245	5e-140	495	XP_020331500.1;XP_020329622.1	XP_020331500.1	XP_020331500.1 60S ribosomal protein L7 [Oncorhynchus kisutch]	22900000	24900000	36900000	14800000	11700000	43100000	17700000	19900000	16700000	25800000	15000000	0	19100000	18100000	35100000	20100000	24700000	24200000	41200000	5663600	32800000	31800000
XP_020331869.1	gene48243:106587025	XM_014174866.1	XP_014030341.1	LOC106587025	FALSE	FALSE	2-oxoglutarate dehydrogenase%2C mitochondrial	1033	4412	1	protein_coding	24	gi|1158862181|ref|XP_020331869.1|	gi|929305629|ref|XP_014030343.1|	99.9	1018	1	0	1	1018	1	1018	0	2137	XP_020331869.1;XP_020331872.1;XP_020331863.1;XP_020331853.1;XP_020321070.1;XP_020321069.1;XP_020321071.1	XP_020331869.1;XP_020331872.1;XP_020331863.1;XP_020331853.1	XP_020331869.1 2-oxoglutarate dehydrogenase, mitochondrial isoform X3 [Oncorhynchus kisutch];XP_020331872.1 2-oxoglutarate dehydrogenase, mitochondrial isoform X4 [Oncorhynchus kisutch];XP_020331863.1 2-oxoglutarate dehydrogenase, mitochondrial isoform X2	12300000	23700000	16100000	14900000	21400000	15400000	0	0	0	16200000	0	15100000	13000000	26100000	11100000	32800000	31500000	19800000	23700000	25300000	58600000	52100000
XP_020332269.1	gene23227:106562377	XM_014127233.1	XP_013982708.1	LOC106562377	FALSE	FALSE	glucose-6-phosphate isomerase-like	553	2332	1	protein_coding	28	gi|1158846890|ref|XP_020332269.1|	gi|929129832|ref|XP_013982708.1|	99.1	553	5	0	1	553	1	553	0	1137	XP_020332269.1	XP_020332269.1	XP_020332269.1 glucose-6-phosphate isomerase-like [Oncorhynchus kisutch]	1420000000	2120000000	1520000000	1210000000	803000000	1680000000	460000000	1050000000	693000000	2800000000	1450000000	1320000000	1020000000	1390000000	1650000000	1750000000	1820000000	2830000000	2500000000	1950000000	1190000000	796000000
XP_020332426.1	gene15153:106608334	XM_014206222.1	XP_014061697.1	LOC106608334	FALSE	FALSE	40S ribosomal protein S12	132	590	1	protein_coding	25	gi|1158847197|ref|XP_020332426.1|	gi|929101243|ref|XP_014061697.1|	100	132	0	0	1	132	1	132	2e-71	265	XP_020332426.1;XP_020330802.1	XP_020332426.1;XP_020330802.1	XP_020332426.1 40S ribosomal protein S12 [Oncorhynchus kisutch];XP_020330802.1 40S ribosomal protein S12 [Oncorhynchus kisutch]	45100000	71700000	64400000	39500000	34600000	73500000	61300000	138000000	50900000	57000000	0	61400000	58700000	35300000	94000000	25900000	23100000	0	59100000	0	33800000	51500000
XP_020332465.1	gene38482:106577387	XM_014155352.1	XP_014010827.1	LOC106577387	FALSE	TRUE	malate dehydrogenase%2C cytoplasmic-like	334	1898	1	protein_coding	28	gi|1158847272|ref|XP_020332465.1|	gi|929268421|ref|XP_014010827.1|	98.8	334	4	0	68	401	1	334	0	681	XP_020332465.1	XP_020332465.1	XP_020332465.1 malate dehydrogenase, cytoplasmic-like [Oncorhynchus kisutch]	606000000	519000000	445000000	601000000	563000000	466000000	509000000	531000000	431000000	357000000	345000000	427000000	813000000	788000000	468000000	372000000	359000000	875000000	455000000	521000000	419000000	516000000
XP_020332468.1	gene5660:106596129	XM_014187450.1	XP_014042925.1	LOC106596129	FALSE	TRUE	collagen alpha-2(VI) chain-like	690	2917	1	protein_coding	27	gi|1158847278|ref|XP_020332468.1|	gi|929070664|ref|XP_014042925.1|	75.18	689	91	8	198	826	22	690	0	956	XP_020332468.1	XP_020332468.1	XP_020332468.1 LOW QUALITY PROTEIN: collagen alpha-2(VI) chain-like [Oncorhynchus kisutch]	39800000	29100000	30000000	27800000	43700000	28100000	51600000	0	38400000	37600000	13400000	20700000	51000000	50700000	20100000	87700000	64300000	30600000	41500000	46800000	64700000	92600000
XP_020332540.1	gene47244:100194619	NM_001139704.1	NP_001133176.1	fbp2	FALSE	TRUE	fructose-1%2C6-bisphosphatase 2	341	1181	1	protein_coding	28	gi|1158847421|ref|XP_020332540.1|	gi|213510876|ref|NP_001133176.1|	86.58	231	30	1	7	236	111	341	3e-113	406	XP_020332540.1;XP_020340487.1;XP_020313936.1;XP_020324158.1	XP_020332540.1	XP_020332540.1 fructose-1,6-bisphosphatase isozyme 2-like [Oncorhynchus kisutch]	566000000	1010000000	849000000	565000000	324000000	860000000	314000000	793000000	323000000	619000000	351000000	359000000	475000000	327000000	711000000	669000000	529000000	928000000	959000000	601000000	621000000	444000000
XP_020332734.1	gene47499:106586260	XM_014173336.1	XP_014028811.1	LOC106586260	FALSE	FALSE	NADH-ubiquinone oxidoreductase 75 kDa subunit%2C mitochondrial-like	738	3074	1	protein_coding	28	gi|1158847785|ref|XP_020332734.1|	gi|929302688|ref|XP_014028811.1|	85.27	733	106	2	1	731	6	738	0	1309	XP_020332734.1;XP_020311502.1	XP_020332734.1	XP_020332734.1 NADH-ubiquinone oxidoreductase 75 kDa subunit, mitochondrial [Oncorhynchus kisutch]	40100000	20000000	15200000	18200000	22500000	25400000	40900000	37000000	14700000	66700000	13200000	12800000	43400000	73200000	35700000	23300000	16500000	23900000	22300000	20700000	55400000	62500000
XP_020332735.1	gene36820:106575720	XM_014152380.1	XP_014007855.1	LOC106575720	FALSE	FALSE	elongation factor 1-beta-like	222	1266	1	protein_coding	28	gi|1158847787|ref|XP_020332735.1|	gi|929262754|ref|XP_014007855.1|	95.5	222	10	0	1	222	1	222	2e-103	373	XP_020332735.1	XP_020332735.1	XP_020332735.1 LOW QUALITY PROTEIN: elongation factor 1-beta [Oncorhynchus kisutch]	54200000	76200000	72100000	39500000	42000000	83400000	66600000	86900000	38300000	64300000	43800000	53900000	53000000	45700000	99400000	54700000	35800000	73300000	43100000	41500000	18800000	30200000
XP_020332785.1	gene34979:106573956	XM_014149437.1	XP_014004912.1	LOC106573956	FALSE	FALSE	myc box-dependent-interacting protein 1-like	265	2224	1	protein_coding	27	gi|1158847880|ref|XP_020332785.1|	gi|929257102|ref|XP_014004912.1|	79.5	161	2	1	1	130	22	182	2e-67	254	XP_020332785.1	XP_020332785.1	XP_020332785.1 myc box-dependent-interacting protein 1-like [Oncorhynchus kisutch]	64000000	35900000	93700000	43200000	43900000	130000000	71600000	53500000	93900000	56200000	67000000	40600000	105000000	44700000	104000000	14800000	15500000	22800000	0	14600000	6445100	51900000
XP_020332957.1	gene10685:100196664	NM_001141693.1	NP_001135165.1	pdlim7	FALSE	FALSE	PDZ and LIM domain 7 (enigma)	206	1126	1	protein_coding	28	gi|1158848200|ref|XP_020332957.1|	gi|213515380|ref|NP_001135165.1|	94.55	110	6	0	41	150	97	206	3e-57	219	XP_020332957.1	XP_020332957.1	XP_020332957.1 PDZ and LIM domain protein 7-like [Oncorhynchus kisutch]	299000000	178000000	189000000	302000000	400000000	281000000	435000000	430000000	413000000	232000000	371000000	339000000	276000000	203000000	287000000	48000000	76100000	144000000	131000000	85600000	112000000	135000000
XP_020333122.1	gene48356:100195564	NM_001140593.1	NP_001134065.1	prs6a	FALSE	FALSE	26S protease regulatory subunit 6A	427	1499	1	protein_coding	22	gi|1158862534|ref|XP_020333122.1|	gi|213512913|ref|NP_001134065.1|	100	427	0	0	1	427	1	427	0	875	XP_020333122.1;XP_020333130.1;XP_020344827.1	XP_020333122.1;XP_020333130.1	XP_020333122.1 26S protease regulatory subunit 6A isoform X1 [Oncorhynchus kisutch];XP_020333130.1 26S protease regulatory subunit 6A isoform X2 [Oncorhynchus kisutch]	22000000	13400000	18000000	16300000	21600000	16200000	0	0	9052100	0	22800000	19900000	0	14300000	17200000	15000000	0	13700000	14700000	0	16700000	21300000
XP_020333256.1	gene39831:106578745	XM_014157878.1	XP_014013353.1	LOC106578745	FALSE	FALSE	nidogen-1-like	1216	5138	1	protein_coding	27	gi|1158848822|ref|XP_020333256.1|	gi|929273364|ref|XP_014013353.1|	96.14	1217	45	2	1	1216	1	1216	0	2410	XP_020333256.1	XP_020333256.1	XP_020333256.1 LOW QUALITY PROTEIN: nidogen-1-like [Oncorhynchus kisutch]	23900000	20400000	18700000	26100000	17000000	16000000	22000000	19700000	20000000	17900000	0	13000000	17000000	31300000	24300000	24700000	28700000	30900000	27000000	22800000	28300000	32300000
XP_020333321.1	gene12396:106605749	XM_014201654.1	XP_014057129.1	rpl18	FALSE	TRUE	ribosomal protein L18	188	684	1	protein_coding	26	gi|1158848963|ref|XP_020333321.1|	gi|929092738|ref|XP_014057129.1|	99.47	188	1	0	1	188	1	188	9e-105	377	XP_020333321.1;XP_020330822.1	XP_020333321.1;XP_020330822.1	XP_020333321.1 60S ribosomal protein L18 [Oncorhynchus kisutch];XP_020330822.1 60S ribosomal protein L18 [Oncorhynchus kisutch]	33600000	37600000	52400000	25700000	14800000	38200000	24800000	85700000	35300000	50800000	23700000	29700000	28900000	28300000	59600000	15200000	33200000	0	22000000	0	36700000	43900000
XP_020333441.1	gene35992:106574916	XM_014151049.1	XP_014006524.1	LOC106574916	FALSE	TRUE	translationally-controlled tumor protein homolog	171	1241	1	protein_coding	24	gi|1158849214|ref|XP_020333441.1|	gi|929260141|ref|XP_014006524.1|	100	145	0	0	1	145	27	171	2e-79	292	XP_020333441.1	XP_020333441.1	XP_020333441.1 translationally-controlled tumor protein homolog [Oncorhynchus kisutch]	46800000	50700000	55800000	26000000	0	60700000	22200000	35800000	12500000	0	0	26700000	45400000	16900000	54400000	37300000	32900000	48700000	43100000	31900000	0	23900000
XP_020333602.1	gene48427:106587291	XM_014175540.1	XP_014031015.1	LOC106587291	FALSE	FALSE	phosphorylase b kinase regulatory subunit beta-like	1084	4057	1	protein_coding	23	gi|1158862661|ref|XP_020333602.1|	gi|929306886|ref|XP_014031017.1|	98.61	1081	15	0	1	1081	1	1081	0	2221	XP_020333602.1;XP_020333594.1;XP_020333588.1;XP_020344798.1;XP_020344797.1	XP_020333602.1;XP_020333594.1;XP_020333588.1;XP_020344798.1;XP_020344797.1	XP_020333602.1 phosphorylase b kinase regulatory subunit beta-like isoform X3 [Oncorhynchus kisutch];XP_020333594.1 phosphorylase b kinase regulatory subunit beta-like isoform X2 [Oncorhynchus kisutch];XP_020333588.1 phosphorylase b kinase regulatory subun	19100000	15100000	11200000	13300000	24700000	33400000	0	0	0	20700000	19600000	11000000	0	0	8038800	21300000	35400000	20000000	37200000	17200000	13900000	8718300
XP_020333921.1	gene13314:106606665	XM_014203004.1	XP_014058479.1	LOC106606665	FALSE	FALSE	parvalbumin beta 1-like	113	633	1	protein_coding	28	gi|1158850197|ref|XP_020333921.1|	gi|929095269|ref|XP_014058479.1|	97.25	109	3	0	1	109	5	113	1e-54	209	XP_020333921.1	XP_020333921.1	XP_020333921.1 parvalbumin beta 1 [Oncorhynchus kisutch]	6610000000	3610000000	4460000000	3500000000	6580000000	4420000000	20400000000	20900000000	27000000000	15800000000	19700000000	19200000000	12400000000	7750000000	12700000000	2910000000	2000000000	5070000000	3740000000	4710000000	440000000	862000000
XP_020334123.1	gene57397:106596253	XM_014187559.1	XP_014043034.1	LOC106596253	FALSE	TRUE	enoyl-CoA delta isomerase 1%2C mitochondrial-like	324	1288	1	protein_coding	22	gi|1158827846|ref|XP_020334123.1|	gi|929322028|ref|XP_014043035.1|	98.35	303	5	0	1	303	1	303	1e-177	621	XP_020334123.1	XP_020334123.1	XP_020334123.1 enoyl-CoA delta isomerase 1, mitochondrial [Oncorhynchus kisutch]	13600000	7955700	6981200	9632000	8419700	6502900	0	0	0	0	0	0	23800000	40100000	7683800	15000000	9351500	14800000	16000000	14100000	12900000	19700000
XP_020334222.1	gene48513:106587214	XM_014175385.1	XP_014030860.1	LOC106587214	FALSE	FALSE	pyruvate kinase PKM-like	634	2937	1	protein_coding	28	gi|1158862835|ref|XP_020334222.1|	gi|929306592|ref|XP_014030860.1|	97	634	11	2	12	637	1	634	0	1260	XP_020334222.1;XP_020334218.1;XP_020334209.1;XP_020334216.1	XP_020334222.1;XP_020334218.1;XP_020334209.1;XP_020334216.1	XP_020334222.1 pyruvate kinase PKM-like isoform X4 [Oncorhynchus kisutch];XP_020334218.1 pyruvate kinase PKM-like isoform X3 [Oncorhynchus kisutch];XP_020334209.1 pyruvate kinase PKM-like isoform X1 [Oncorhynchus kisutch];XP_020334216.1 pyruvate kinase PKM	2230000000	3370000000	3420000000	2390000000	1870000000	2860000000	2330000000	3730000000	2810000000	2990000000	2740000000	2040000000	2770000000	1700000000	3470000000	2220000000	2390000000	2810000000	3570000000	3030000000	2430000000	1410000000
XP_020334230.1	gene7613:100195445	NM_001140474.1	NP_001133946.1	f10a1	FALSE	FALSE	Hsc70-interacting protein	395	2125	1	protein_coding	22	gi|1158830799|ref|XP_020334230.1|	gi|213510822|ref|NP_001133946.1|	98.53	273	4	0	1	273	1	273	1e-138	491	XP_020334230.1;XP_020349103.1;XP_020347452.1	XP_020334230.1;XP_020349103.1;XP_020347452.1	XP_020334230.1 putative protein FAM10A4 [Oncorhynchus kisutch];XP_020349103.1 hsc70-interacting protein-like [Oncorhynchus kisutch];XP_020347452.1 LOW QUALITY PROTEIN: hsc70-interacting protein-like [Oncorhynchus kisutch]	10900000	16900000	18400000	15500000	12600000	19200000	0	17200000	0	0	11700000	0	12700000	8813400	21300000	12400000	5611400	0	0	7105300	12000000	10100000
XP_020334266.1	gene47690:106586456	XM_014173770.1	XP_014029245.1	LOC106586456	FALSE	FALSE	titin-like	32943	100114	1	protein_coding	28	gi|1158830875|ref|XP_020334266.1|	gi|929303529|ref|XP_014029245.1|	97.53	1054	24	2	5	1056	22128	23181	0	2102	XP_020334266.1	XP_020334266.1	XP_020334266.1 LOW QUALITY PROTEIN: titin-like, partial [Oncorhynchus kisutch]	254000000	429000000	393000000	318000000	221000000	238000000	63900000	106000000	188000000	147000000	171000000	234000000	143000000	149000000	141000000	744000000	892000000	431000000	689000000	617000000	553000000	377000000
XP_020334483.1	gene43438:106582275	XM_014165183.1	XP_014020658.1	LOC106582275	FALSE	FALSE	titin-like	27056	82445	1	protein_coding	28	gi|1158831303|ref|XP_020334483.1|	gi|929287216|ref|XP_014020658.1|	98.9	544	6	0	15	558	18346	18889	0	1120	XP_020334483.1	XP_020334483.1	XP_020334483.1 titin-like, partial [Oncorhynchus kisutch]	251000000	315000000	299000000	266000000	216000000	227000000	136000000	91700000	202000000	180000000	202000000	255000000	144000000	169000000	144000000	482000000	636000000	437000000	502000000	351000000	560000000	345000000
XP_020334491.1	gene40351:106579178	XM_014158835.1	XP_014014310.1	LOC106579178	FALSE	FALSE	myosin-binding protein C%2C fast-type-like	1133	3575	1	protein_coding	28	gi|1158831317|ref|XP_020334491.1|	gi|929275161|ref|XP_014014310.1|	96.7	696	23	0	1	696	365	1060	0	1375	XP_020334491.1	XP_020334491.1	XP_020334491.1 myosin-binding protein C, fast-type-like [Oncorhynchus kisutch]	1410000000	2110000000	1550000000	1480000000	994000000	1110000000	481000000	676000000	728000000	938000000	1100000000	2080000000	1050000000	879000000	787000000	2940000000	2850000000	3160000000	2650000000	2930000000	2930000000	2390000000
XP_020334555.1	gene5349:106593081	XM_014184422.1	XP_014039897.1	LOC106593081	FALSE	FALSE	myosin heavy chain%2C fast skeletal muscle-like	1026	3193	1	protein_coding	28	gi|1158831437|ref|XP_020334555.1|	gi|929069875|ref|XP_014039897.1|	94.33	194	6	2	12	200	345	538	1e-98	357	XP_020334555.1	XP_020334555.1	XP_020334555.1 myosin heavy chain, fast skeletal muscle-like, partial [Oncorhynchus kisutch]	5650000000	2900000000	1830000000	4150000000	6290000000	3510000000	5540000000	2170000000	7520000000	2880000000	2880000000	2740000000	2040000000	2720000000	2350000000	10700000000	11200000000	31800000000	35300000000	8020000000	2980000000	3460000000
XP_020334713.1	gene47690:106586456	XM_014173770.1	XP_014029245.1	LOC106586456	FALSE	FALSE	titin-like	32943	100114	1	protein_coding	22	gi|1158831738|ref|XP_020334713.1|	gi|929303545|ref|XP_014029253.1|	87.76	392	10	1	1	354	29297	29688	0	674	XP_020334713.1	XP_020334713.1	XP_020334713.1 titin-like, partial [Oncorhynchus kisutch]	18700000	27600000	21800000	27000000	0	20700000	0	0	9931400	17100000	17900000	20400000	0	0	0	38400000	33100000	18500000	19500000	28900000	36700000	24200000
XP_020335013.1	gene47690:106586456	XM_014173770.1	XP_014029245.1	LOC106586456	FALSE	FALSE	titin-like	32943	100114	1	protein_coding	28	gi|1158832305|ref|XP_020335013.1|	gi|929303529|ref|XP_014029245.1|	99.49	394	2	0	1	394	29797	30190	0	793	XP_020335013.1	XP_020335013.1	XP_020335013.1 titin-like, partial [Oncorhynchus kisutch]	157000000	233000000	174000000	202000000	146000000	152000000	41800000	49800000	76000000	105000000	121000000	148000000	104000000	111000000	84700000	303000000	296000000	189000000	242000000	250000000	233000000	171000000
XP_020335014.1	gene63499:106596646	XM_014187917.1	XP_014043392.1	LOC106596646	FALSE	TRUE	myosin heavy chain%2C fast skeletal muscle-like	905	2832	1	protein_coding	28	gi|1158832307|ref|XP_020335014.1|	gi|929325524|ref|XP_014043392.1|	98.41	189	3	0	19	207	150	338	3e-101	366	XP_020335014.1	XP_020335014.1	XP_020335014.1 myosin heavy chain, skeletal muscle-like, partial [Oncorhynchus kisutch]	2320000000	1670000000	1670000000	3020000000	3640000000	2250000000	4160000000	2940000000	8570000000	5960000000	5860000000	4830000000	2200000000	3970000000	2660000000	9900000000	15500000000	7190000000	7910000000	11500000000	2140000000	2970000000
XP_020335103.1	gene40784:106579610	XM_014159700.1	XP_014015175.1	LOC106579610	FALSE	FALSE	myosin-7-like	1937	6050	1	protein_coding	28	gi|1158833649|ref|XP_020335103.1|	gi|929276791|ref|XP_014015175.1|	98.02	606	12	0	1	606	835	1440	0	1127	XP_020335103.1	XP_020335103.1	XP_020335103.1 myosin-7-like, partial [Oncorhynchus kisutch]	86500000	47200000	31400000	100000000	74200000	63600000	579000000	419000000	864000000	541000000	568000000	539000000	302000000	354000000	345000000	18700000	89600000	15000000	17200000	15100000	25200000	21700000
XP_020335219.1	gene23161:100194506	NM_001139592.1	NP_001133064.1	rps13	FALSE	FALSE	ribosomal protein S13	151	518	1	protein_coding	28	gi|1158863249|ref|XP_020335219.1|	gi|213511202|ref|NP_001133064.1|	100	151	0	0	1	151	1	151	2e-83	306	XP_020335219.1;XP_020335214.1	XP_020335219.1;XP_020335214.1	XP_020335219.1 40S ribosomal protein S13-like [Oncorhynchus kisutch];XP_020335214.1 40S ribosomal protein S13-like [Oncorhynchus kisutch]	48400000	65900000	63600000	50800000	22400000	52600000	41600000	96000000	42600000	58900000	32100000	37800000	50000000	26800000	62600000	35100000	30600000	23600000	31300000	17500000	96100000	114000000
XP_020335696.1	gene38002:100194577	XM_014153925.1	XP_014009400.1	ldb3	FALSE	FALSE	LIM domain binding 3	791	4367	1	protein_coding	28	gi|1158864160|ref|XP_020335696.1|	gi|929265711|ref|XP_014009400.1|	88.89	828	38	4	1	811	1	791	0	1352	XP_020335696.1	XP_020335696.1	XP_020335696.1 LIM domain-binding protein 3-like [Oncorhynchus kisutch]	630000000	474000000	599000000	686000000	959000000	655000000	825000000	706000000	772000000	364000000	599000000	525000000	594000000	431000000	526000000	262000000	211000000	361000000	228000000	316000000	294000000	356000000
XP_020335743.1	gene35292:106574186	XM_014149857.1	XP_014005332.1	ncl	FALSE	FALSE	nucleolin	656	2780	1	protein_coding	27	gi|1158864241|ref|XP_020335743.1|	gi|929257911|ref|XP_014005332.1|	93	543	33	3	40	579	41	581	0	783	XP_020335743.1	XP_020335743.1	XP_020335743.1 nucleolin [Oncorhynchus kisutch]	20100000	27600000	20900000	23600000	0	29100000	25800000	56400000	20700000	18700000	20100000	16900000	25100000	15000000	37900000	41600000	31300000	16800000	25800000	19100000	25200000	32400000
XP_020336478.1	gene51369:106589818	XM_014180192.1	XP_014035667.1	LOC106589818	FALSE	FALSE	myomesin-2-like	1430	5212	1	protein_coding	28	gi|1158865639|ref|XP_020336478.1|	gi|929315695|ref|XP_014035667.1|	97.83	1430	31	0	1	1430	1	1430	0	2887	XP_020336478.1	XP_020336478.1	XP_020336478.1 myomesin-2-like [Oncorhynchus kisutch]	370000000	457000000	392000000	340000000	299000000	309000000	147000000	161000000	233000000	240000000	259000000	339000000	193000000	238000000	189000000	778000000	1130000000	812000000	666000000	567000000	717000000	588000000
XP_020336552.1	gene22157:100286555	NM_001146494.1	NP_001139966.1	rs17	FALSE	TRUE	40S ribosomal protein S17	134	476	1	protein_coding	28	gi|1158865774|ref|XP_020336552.1|	gi|226442854|ref|NP_001139966.1|	100	134	0	0	1	134	1	134	4e-74	274	XP_020336552.1;XP_020312028.1	XP_020336552.1;XP_020312028.1	XP_020336552.1 LOW QUALITY PROTEIN: 40S ribosomal protein S17-like [Oncorhynchus kisutch];XP_020312028.1 40S ribosomal protein S17 [Oncorhynchus kisutch]	64500000	41500000	49800000	16700000	13200000	37700000	43900000	111000000	70200000	65700000	22400000	59500000	43200000	20800000	43200000	14800000	18600000	20900000	26600000	8846400	55200000	57300000
XP_020336804.1	gene22452:106561611	XM_014125732.1	XP_013981207.1	LOC106561611	FALSE	FALSE	actin%2C alpha cardiac muscle 1-like	377	1568	1	protein_coding	28	gi|1158866256|ref|XP_020336804.1|	gi|929126980|ref|XP_013981207.1|	100	377	0	0	1	377	1	377	0	788	XP_020336804.1;XP_020311601.1;XP_020311600.1	XP_020336804.1;XP_020311601.1;XP_020311600.1	XP_020336804.1 actin, alpha cardiac muscle 1-like [Oncorhynchus kisutch];XP_020311601.1 actin, alpha cardiac muscle 1-like [Oncorhynchus kisutch];XP_020311600.1 actin, alpha cardiac muscle 1-like [Oncorhynchus kisutch]	396000000	495000000	452000000	452000000	345000000	462000000	432000000	285000000	295000000	319000000	248000000	314000000	624000000	1290000000	497000000	1140000000	1000000000	557000000	295000000	911000000	1260000000	732000000
XP_020336912.1	gene34191:106573043	XM_014147666.1	XP_014003141.1	LOC106573043	FALSE	FALSE	L-lactate dehydrogenase A chain-like	332	2316	1	protein_coding	28	gi|1158866468|ref|XP_020336912.1|	gi|929253691|ref|XP_014003141.1|	99.4	332	2	0	1	332	1	332	0	671	XP_020336912.1	XP_020336912.1	XP_020336912.1 L-lactate dehydrogenase A chain-like [Oncorhynchus kisutch]	1420000000	1120000000	1220000000	992000000	1230000000	1170000000	905000000	1010000000	683000000	476000000	707000000	473000000	1210000000	725000000	1090000000	452000000	324000000	755000000	638000000	601000000	261000000	435000000
XP_020336926.1	gene25736:100195257	XM_014131112.1	XP_013986587.1	ugpa	FALSE	FALSE	UTP--glucose-1-phosphate uridylyltransferase	503	2179	1	protein_coding	28	gi|1158851669|ref|XP_020336926.1|	gi|929220748|ref|XP_013986587.1|	99.59	492	2	0	1	492	12	503	0	1006	XP_020336926.1;XP_020336916.1;XP_020336907.1	XP_020336926.1;XP_020336916.1;XP_020336907.1	XP_020336926.1 UTP--glucose-1-phosphate uridylyltransferase-like isoform X2 [Oncorhynchus kisutch];XP_020336916.1 UTP--glucose-1-phosphate uridylyltransferase-like isoform X2 [Oncorhynchus kisutch];XP_020336907.1 UTP--glucose-1-phosphate uridylyltransferas	79300000	99100000	85900000	97800000	83100000	82200000	82200000	137000000	73600000	106000000	65400000	53200000	121000000	113000000	107000000	60200000	36200000	89900000	76800000	59800000	85800000	93500000
XP_020336964.1	gene37809:100194570	NM_001139656.1	NP_001133128.1	echs1	FALSE	FALSE	enoyl CoA hydratase%2C short chain%2C 1%2C mitochondrial	290	1467	1	protein_coding	25	gi|1158866562|ref|XP_020336964.1|	gi|213511865|ref|NP_001133128.1|	98.97	290	3	0	1	290	1	290	5e-168	588	XP_020336964.1	XP_020336964.1	XP_020336964.1 enoyl-CoA hydratase, mitochondrial [Oncorhynchus kisutch]	9568200	0	18100000	14900000	15500000	13500000	17900000	14700000	0	0	12000000	22900000	19600000	38700000	15600000	15800000	11500000	20500000	21400000	21900000	35900000	34300000
XP_020337236.1	gene38007:100194528	NM_001139614.1	NP_001133086.1	LOC100194528	FALSE	FALSE	myozenin 1-like	313	1800	1	protein_coding	28	gi|1158867081|ref|XP_020337236.1|	gi|213515372|ref|NP_001133086.1|	91.05	313	16	1	1	301	1	313	1e-145	514	XP_020337236.1	XP_020337236.1	XP_020337236.1 myozenin-1-like [Oncorhynchus kisutch]	152000000	95000000	131000000	173000000	205000000	153000000	355000000	266000000	209000000	90900000	203000000	139000000	183000000	112000000	169000000	70200000	55800000	62300000	29400000	64300000	48300000	74700000
XP_020337496.1	gene38187:106577061	XM_014154772.1	XP_014010247.1	LOC106577061	FALSE	FALSE	alpha-actinin-2	928	5610	1	protein_coding	27	gi|1158867558|ref|XP_020337496.1|	gi|929267320|ref|XP_014010248.1|	98.66	895	12	0	2	896	1	895	0	1841	XP_020337496.1;XP_020337497.1;XP_020333270.1	XP_020337496.1;XP_020337497.1	XP_020337496.1 alpha-actinin-2 isoform X1 [Oncorhynchus kisutch];XP_020337497.1 alpha-actinin-2 isoform X2 [Oncorhynchus kisutch]	159000000	210000000	186000000	185000000	194000000	144000000	0	107000000	61900000	160000000	249000000	282000000	195000000	158000000	154000000	468000000	354000000	275000000	235000000	315000000	220000000	248000000
XP_020338110.1	gene35574:106574549	XM_014150513.1	XP_014005988.1	LOC106574549	FALSE	FALSE	kelch-like protein 41b	606	2265	1	protein_coding	25	gi|1158868722|ref|XP_020338110.1|	gi|929259160|ref|XP_014005988.1|	96.37	606	22	0	1	606	1	606	0	1211	XP_020338110.1;XP_020337634.1	XP_020338110.1	XP_020338110.1 kelch-like protein 41b [Oncorhynchus kisutch]	48800000	72600000	47500000	30700000	0	68600000	0	0	41600000	46300000	42000000	54600000	42000000	27000000	41700000	106000000	51200000	55900000	52200000	61200000	62000000	42100000
XP_020338111.1	gene35572:106574550	XM_014150514.1	XP_014005989.1	LOC106574550	FALSE	FALSE	ATP synthase subunit beta%2C mitochondrial	517	1973	1	protein_coding	28	gi|1158868724|ref|XP_020338111.1|	gi|929259162|ref|XP_014005989.1|	100	517	0	0	1	517	1	517	0	1040	XP_020338111.1;XP_020327178.1	XP_020338111.1;XP_020327178.1	XP_020338111.1 ATP synthase subunit beta, mitochondrial-like [Oncorhynchus kisutch];XP_020327178.1 ATP synthase subunit beta, mitochondrial [Oncorhynchus kisutch]	1180000000	1340000000	1200000000	1060000000	850000000	1250000000	1290000000	1610000000	986000000	1530000000	1030000000	1100000000	2240000000	1990000000	1490000000	1480000000	1070000000	1790000000	1400000000	1500000000	1820000000	1770000000
XP_020338476.1	gene43874:100194559	NM_001139645.1	NP_001133117.1	LOC100194559	FALSE	FALSE	myosin binding protein H-like	506	2004	1	protein_coding	28	gi|1158869406|ref|XP_020338476.1|	gi|213511568|ref|NP_001133117.1|	97.51	441	11	0	70	510	63	503	0	852	XP_020338476.1	XP_020338476.1	XP_020338476.1 myosin-binding protein H-like [Oncorhynchus kisutch]	3620000000	2910000000	3320000000	2760000000	2220000000	2520000000	1390000000	2350000000	1270000000	2710000000	2880000000	3090000000	2570000000	2170000000	2650000000	3320000000	2690000000	4000000000	3710000000	3080000000	3020000000	3080000000
XP_020338940.1	gene26576:100286560	XM_014133088.1	XP_013988563.1	park7	FALSE	FALSE	parkinson disease (autosomal recessive%2C early onset) 7	189	981	1	protein_coding	25	gi|1158870280|ref|XP_020338940.1|	gi|929224430|ref|XP_013988563.1|	93.65	189	12	0	1	189	1	189	2e-98	357	XP_020338940.1	XP_020338940.1	XP_020338940.1 protein deglycase DJ-1zDJ-1 [Oncorhynchus kisutch]	23300000	17600000	33000000	21900000	24500000	33600000	36200000	53900000	32400000	0	27100000	29200000	36600000	22600000	27300000	13800000	8754700	0	0	8708000	28000000	41200000
XP_020338951.1	gene25904:106565051	XM_014131675.1	XP_013987150.1	LOC106565051	FALSE	FALSE	cytochrome c1%2C heme protein%2C mitochondrial-like	307	1293	1	protein_coding	27	gi|1158852066|ref|XP_020338951.1|	gi|929221812|ref|XP_013987150.1|	99.35	307	2	0	1	307	1	307	1e-180	631	XP_020338951.1	XP_020338951.1	XP_020338951.1 cytochrome c1, heme protein, mitochondrial-like [Oncorhynchus kisutch]	30800000	30400000	33200000	42200000	50300000	41500000	26600000	15300000	14300000	0	11100000	22400000	38300000	66000000	20100000	25800000	16500000	31500000	30700000	23900000	33900000	43800000
XP_020338955.1	gene44232:100195931	NM_001140960.1	NP_001134432.1	psma5	FALSE	FALSE	proteasome subunit alpha 5	241	977	1	protein_coding	24	gi|1158870308|ref|XP_020338955.1|	gi|213511474|ref|NP_001134432.1|	100	241	0	0	1	241	1	241	5e-141	498	XP_020338955.1	XP_020338955.1	XP_020338955.1 proteasome subunit alpha type-5 [Oncorhynchus kisutch]	33100000	44400000	33000000	30800000	34900000	36700000	0	14800000	0	0	0	32300000	30500000	20500000	27800000	50200000	31200000	46600000	32400000	41600000	41000000	43200000
XP_020339489.1	gene44821:100136508	NM_001123616.1	NP_001117088.1	LOC100136508	FALSE	FALSE	ubiquitin-conjugating enzyme E2 variant 1-like	147	898	1	protein_coding	26	gi|1158871313|ref|XP_020339489.1|	gi|185135816|ref|NP_001117088.1|	100	147	0	0	1	147	1	147	2e-83	305	XP_020339489.1;XP_020362329.1;XP_020315277.1;XP_020315278.1;XP_020318867.1;XP_020318866.1;XP_020321984.1;XP_020321983.1;XP_020321982.1	XP_020339489.1;XP_020362329.1;XP_020315277.1;XP_020315278.1	XP_020339489.1 ubiquitin-conjugating enzyme E2 variant 1-like [Oncorhynchus kisutch];XP_020362329.1 ubiquitin-conjugating enzyme E2 variant 1 [Oncorhynchus kisutch];XP_020315277.1 ubiquitin-conjugating enzyme E2 variant 1 isoform X2 [Oncorhynchus kisutch];	56100000	49700000	58800000	42700000	58600000	56000000	32800000	35800000	42200000	25600000	26500000	38700000	36000000	36600000	46700000	28400000	16500000	43200000	30600000	26800000	19800000	0
XP_020339783.1	gene45056:106583814	XM_014168405.1	XP_014023880.1	pdhb	FALSE	TRUE	pyruvate dehydrogenase (lipoamide) beta	388	1717	1	protein_coding	28	gi|1158871845|ref|XP_020339783.1|	gi|929293264|ref|XP_014023880.1|	95.16	186	9	0	9	194	1	186	1e-101	369	XP_020339783.1	XP_020339783.1	XP_020339783.1 pyruvate dehydrogenase E1 component subunit beta, mitochondrial [Oncorhynchus kisutch]	44300000	45100000	43900000	63200000	57900000	28700000	48700000	28400000	18000000	25900000	18400000	21600000	80400000	91000000	33000000	28000000	27700000	18800000	27100000	25600000	51400000	59800000
XP_020340333.1	gene26044:100380407	XM_014131739.1	XP_013987214.1	ical	FALSE	FALSE	Calpastatin	978	4492	1	protein_coding	26	gi|1158852380|ref|XP_020340333.1|	gi|929221960|ref|XP_013987227.1|	90.37	966	48	3	1	964	1	923	0	1536	XP_020340333.1;XP_020340427.1;XP_020340421.1;XP_020340403.1;XP_020340400.1;XP_020340391.1;XP_020340383.1;XP_020340375.1;XP_020340367.1;XP_020340358.1;XP_020340348.1;XP_020340338.1;XP_020340327.1;XP_020340325.1;XP_020340319.1;XP_020340304.1;XP_020340295.1;XP_020340290.1;XP_020340281.1;XP_020340275.1;XP_020340267.1;XP_020340443.1;XP_020340435.1;XP_020340412.1;XP_020340311.1	XP_020340333.1;XP_020340427.1;XP_020340421.1;XP_020340403.1;XP_020340400.1;XP_020340391.1;XP_020340383.1;XP_020340375.1;XP_020340367.1;XP_020340358.1;XP_020340348.1;XP_020340338.1;XP_020340327.1;XP_020340325.1;XP_020340319.1;XP_020340304.1;XP_020340295.1;XP_020340290.1;XP_020340281.1;XP_020340275.1;XP_020340267.1;XP_020340443.1;XP_020340435.1;XP_020340412.1;XP_020340311.1	XP_020340333.1 calpastatin isoform X11 [Oncorhynchus kisutch];XP_020340427.1 calpastatin isoform X23 [Oncorhynchus kisutch];XP_020340421.1 calpastatin isoform X22 [Oncorhynchus kisutch];XP_020340403.1 calpastatin isoform X20 [Oncorhynchus kisutch];XP_02034	4059600	3266800	5178200	5835900	5308100	3006100	24200000	13600000	11500000	12600000	9743600	5516000	0	6915400	8538600	6029200	5019300	4869700	7132200	4443700	4695200	5063200
XP_020340625.1	gene29312:106568161	XM_014138243.1	XP_013993718.1	LOC106568161	FALSE	FALSE	60S ribosomal protein L17	184	667	1	protein_coding	28	gi|1158873388|ref|XP_020340625.1|	gi|929235810|ref|XP_013993718.1|	100	184	0	0	1	184	1	184	2e-107	386	XP_020340625.1;XP_020312977.1;XP_020312976.1;XP_020340626.1	XP_020340625.1;XP_020312977.1;XP_020312976.1;XP_020340626.1	XP_020340625.1 60S ribosomal protein L17 isoform X1 [Oncorhynchus kisutch];XP_020312977.1 60S ribosomal protein L17-like [Oncorhynchus kisutch];XP_020312976.1 60S ribosomal protein L17-like [Oncorhynchus kisutch];XP_020340626.1 60S ribosomal protein L17 is	80500000	116000000	153000000	81200000	57800000	99100000	69800000	130000000	46700000	57100000	27700000	61900000	96200000	46500000	107000000	50800000	36800000	25700000	44000000	23800000	83500000	104000000
XP_020341145.1	gene28861:106568020	XM_014138014.1	XP_013993489.1	LOC106568020	FALSE	FALSE	phosphoglycerate kinase	417	2030	1	protein_coding	28	gi|1158874397|ref|XP_020341145.1|	gi|929235375|ref|XP_013993489.1|	98.56	417	6	0	1	417	1	417	0	840	XP_020341145.1	XP_020341145.1	XP_020341145.1 phosphoglycerate kinase-like [Oncorhynchus kisutch]	8340000000	7240000000	8810000000	6300000000	7970000000	6900000000	6840000000	10600000000	6420000000	5980000000	6560000000	4590000000	6600000000	4350000000	8220000000	4980000000	3740000000	6080000000	7740000000	7610000000	3890000000	4250000000
XP_020341172.1	gene28837:100194641	NM_001139726.1	NP_001133198.1	LOC100194641	FALSE	FALSE	malate dehydrogenase 2-2%2C NAD (mitochondrial)	338	1452	1	protein_coding	28	gi|1158874448|ref|XP_020341172.1|	gi|213514494|ref|NP_001133198.1|	99.7	338	1	0	1	338	1	338	0	686	XP_020341172.1	XP_020341172.1	XP_020341172.1 malate dehydrogenase, mitochondrial-like [Oncorhynchus kisutch]	69700000	88200000	107000000	78900000	91500000	85000000	62000000	63500000	51600000	36400000	33900000	31000000	99100000	101000000	69300000	66100000	60800000	95300000	90300000	63800000	85900000	78200000
XP_020341311.1	gene28740:100194521	NM_001139607.1	NP_001133079.1	hspa8	FALSE	FALSE	heat shock protein 8	651	2280	1	protein_coding	28	gi|1158874711|ref|XP_020341311.1|	gi|213514058|ref|NP_001133079.1|	100	651	0	0	1	651	1	651	0	1338	XP_020341311.1;XP_020319746.1;XP_020319745.1;XP_020341318.1	XP_020341311.1;XP_020319746.1;XP_020319745.1;XP_020341318.1	XP_020341311.1 heat shock cognate 70 kDa protein [Oncorhynchus kisutch];XP_020319746.1 heat shock cognate 70 kDa protein-like [Oncorhynchus kisutch];XP_020319745.1 heat shock cognate 70 kDa protein-like [Oncorhynchus kisutch];XP_020341318.1 heat shock cogn	116000000	125000000	134000000	72500000	62300000	114000000	81500000	243000000	73400000	167000000	78600000	102000000	109000000	98400000	194000000	111000000	59900000	129000000	86800000	44100000	109000000	107000000
XP_020341321.1	gene28736:106567640	XM_014137170.1	XP_013992645.1	LOC106567640	FALSE	FALSE	histone H2A	128	934	1	protein_coding	26	gi|1158874727|ref|XP_020341321.1|	gi|929232198|ref|XP_013992645.1|	100	128	0	0	1	128	1	128	2e-67	252	XP_020341321.1	XP_020341321.1	XP_020341321.1 histone H2A [Oncorhynchus kisutch]	647000000	476000000	226000000	523000000	423000000	354000000	1150000000	679000000	274000000	317000000	327000000	583000000	839000000	294000000	932000000	35600000	31200000	94300000	38900000	9242700	100000000	101000000
XP_020341344.1	gene28725:106567627	XM_014137135.1	XP_013992610.1	LOC106567627	FALSE	FALSE	creatine kinase M-type-like	381	1650	1	protein_coding	28	gi|1158874767|ref|XP_020341344.1|	gi|929232112|ref|XP_013992610.1|	99.74	381	1	0	1	381	1	381	0	786	XP_020341344.1	XP_020341344.1	XP_020341344.1 creatine kinase M-type-like [Oncorhynchus kisutch]	4270000000	2140000000	2880000000	5790000000	5720000000	2500000000	8220000000	3960000000	5320000000	2210000000	4980000000	3320000000	5130000000	3820000000	2570000000	2210000000	1570000000	1550000000	2040000000	3130000000	2420000000	1880000000
XP_020341435.1	gene44665:100194648	NM_001139733.1	NP_001133205.1	rl10a	FALSE	FALSE	ribosomal protein L10a-2	216	715	1	protein_coding	27	gi|1158852578|ref|XP_020341435.1|	gi|213510840|ref|NP_001133205.1|	100	216	0	0	1	216	1	216	4e-124	442	XP_020341435.1;XP_020339349.1	XP_020341435.1;XP_020339349.1	XP_020341435.1 60S ribosomal protein L10a-like [Oncorhynchus kisutch];XP_020339349.1 60S ribosomal protein L10a [Oncorhynchus kisutch]	29400000	45300000	33700000	35900000	26100000	25600000	46100000	85900000	38200000	40100000	0	44300000	41800000	27200000	52000000	31300000	34800000	39800000	44200000	28700000	71000000	57500000
XP_020341749.1	gene7058:106600715	XM_014192284.1	XP_014047759.1	LOC106600715	FALSE	FALSE	serine-aspartate repeat-containing protein F-like	350	1902	1	protein_coding	26	gi|1158875528|ref|XP_020341749.1|	gi|929074951|ref|XP_014047759.1|	100	80	0	0	253	332	271	350	2e-47	189	XP_020341749.1	XP_020341749.1	XP_020341749.1 uncharacterized protein LOC109893109 [Oncorhynchus kisutch]	104000000	119000000	126000000	117000000	131000000	173000000	214000000	147000000	91800000	105000000	232000000	151000000	300000000	164000000	328000000	44600000	55200000	96700000	85200000	0	38300000	57100000
XP_020341991.1	gene26179:106565326	XM_014132298.1	XP_013987773.1	LOC106565326	FALSE	FALSE	prolargin-like	399	1886	1	protein_coding	28	gi|1158852685|ref|XP_020341991.1|	gi|929222968|ref|XP_013987775.1|	97.89	380	8	0	1	380	1	380	0	688	XP_020341991.1	XP_020341991.1	XP_020341991.1 prolargin-like [Oncorhynchus kisutch]	24300000	13800000	16700000	18000000	37400000	16000000	23000000	8916500	28300000	21300000	32100000	10700000	36000000	37700000	19000000	32300000	12800000	26000000	18600000	18800000	19800000	37000000
XP_020341996.1	gene7313:100194591	NM_001139677.1	NP_001133149.1	nme1	FALSE	FALSE	non-metastatic cells 1 protein	152	708	1	protein_coding	28	gi|1158875986|ref|XP_020341996.1|	gi|213510934|ref|NP_001133149.1|	94.74	152	8	0	1	152	1	152	2e-83	306	XP_020341996.1	XP_020341996.1	XP_020341996.1 nucleoside diphosphate kinase A-like [Oncorhynchus kisutch]	6560000000	4170000000	4550000000	10100000000	18200000000	5960000000	12800000000	701000000	5950000000	2280000000	5100000000	2430000000	7820000000	12600000000	2570000000	1150000000	763000000	2120000000	2350000000	1480000000	1310000000	1900000000
XP_020342038.1	gene14165:106607253	XM_014204035.1	XP_014059510.1	LOC106607253	FALSE	FALSE	voltage-dependent L-type calcium channel subunit beta-1-like	525	1791	1	protein_coding	27	gi|1158876062|ref|XP_020342038.1|	gi|929097127|ref|XP_014059510.1|	100	466	0	0	13	478	60	525	0	963	XP_020342038.1;XP_020342039.1;XP_020342037.1;XP_020348938.1;XP_020332959.1;XP_020363985.1;XP_020350377.1;XP_020350376.1;XP_020350375.1;XP_020350374.1;XP_020350373.1;XP_020350372.1;XP_020324625.1;XP_020315605.1;XP_020317332.1;XP_020313043.1	XP_020342038.1;XP_020342039.1;XP_020342037.1	XP_020342038.1 voltage-dependent L-type calcium channel subunit beta-1-like isoform X2 [Oncorhynchus kisutch];XP_020342039.1 voltage-dependent L-type calcium channel subunit beta-1-like isoform X3 [Oncorhynchus kisutch];XP_020342037.1 voltage-dependent L-t	47000000	24700000	26600000	54100000	60200000	23900000	41300000	14400000	50100000	29900000	33800000	28000000	0	32800000	19600000	36900000	19600000	28400000	25000000	24900000	26300000	32900000
XP_020342121.1	gene14080:100136373	NM_001123538.1	NP_001117010.1	rs11	FALSE	FALSE	40S ribosomal protein S11	161	600	1	protein_coding	22	gi|1158876211|ref|XP_020342121.1|	gi|185133096|ref|NP_001117010.1|	100	161	0	0	1	161	1	161	4e-91	332	XP_020342121.1;XP_020342147.1;XP_020342146.1;XP_020339976.1	XP_020342121.1;XP_020342147.1;XP_020342146.1;XP_020339976.1	XP_020342121.1 40S ribosomal protein S11 [Oncorhynchus kisutch];XP_020342147.1 40S ribosomal protein S11-like isoform X2 [Oncorhynchus kisutch];XP_020342146.1 40S ribosomal protein S11-like isoform X1 [Oncorhynchus kisutch];XP_020339976.1 40S ribosomal pro	39600000	43100000	48500000	28000000	31100000	42800000	0	0	15500000	0	0	0	28900000	41700000	36700000	31800000	37200000	44600000	48000000	28500000	41700000	48600000
XP_020342217.1	gene7498:100136576	NM_001123666.1	NP_001117138.1	LOC100136576	FALSE	TRUE	beta globin	148	747	1	protein_coding	28	gi|1158876394|ref|XP_020342217.1|	gi|185132519|ref|NP_001117138.1|	97.97	148	3	0	1	148	1	148	2e-82	302	XP_020342217.1;XP_020349076.1	XP_020342217.1	XP_020342217.1 hemoglobin subunit beta [Oncorhynchus kisutch]	324000000	336000000	526000000	344000000	506000000	702000000	999000000	737000000	525000000	1050000000	1000000000	1180000000	540000000	466000000	2440000000	210000000	202000000	496000000	365000000	272000000	681000000	1380000000
XP_020342220.1	gene7504:100136584	NM_001123672.1	NP_001117144.1	hbb1	FALSE	FALSE	beta-globin	147	530	1	protein_coding	28	gi|1158876400|ref|XP_020342220.1|	gi|185132627|ref|NP_001117144.1|	98.64	147	2	0	1	147	1	147	1e-81	300	XP_020342220.1;XP_020342216.1	XP_020342220.1;XP_020342216.1	XP_020342220.1 hemoglobin subunit beta-1-like [Oncorhynchus kisutch];XP_020342216.1 hemoglobin subunit beta-1-like [Oncorhynchus kisutch]	37600000	48900000	93400000	35200000	36100000	73900000	48900000	79100000	28100000	200000000	76200000	188000000	39900000	79600000	279000000	69800000	52700000	116000000	86000000	59200000	166000000	331000000
XP_020342221.1	gene7508:106601072	XM_014192978.1	XP_014048453.1	LOC106601072	FALSE	TRUE	hemoglobin subunit alpha	143	586	1	protein_coding	23	gi|1158876402|ref|XP_020342221.1|	gi|929076269|ref|XP_014048453.1|	91.61	143	12	0	1	143	1	143	8e-67	250	XP_020342221.1;XP_020342225.1	XP_020342221.1;XP_020342225.1	XP_020342221.1 LOW QUALITY PROTEIN: hemoglobin subunit alpha-1-like [Oncorhynchus kisutch];XP_020342225.1 hemoglobin subunit alpha-like [Oncorhynchus kisutch]	15700000	13800000	24300000	14800000	22300000	20900000	27600000	27400000	23600000	55600000	28500000	59700000	15100000	21900000	143000000	14000000	0	11200000	11300000	0	28600000	172000000
XP_020342228.1	gene7503:106601076	XM_014192981.1	XP_014048456.1	LOC106601076	FALSE	FALSE	hemoglobin subunit alpha-4	143	642	1	protein_coding	28	gi|1158876416|ref|XP_020342228.1|	gi|929076275|ref|XP_014048456.1|	96.5	143	5	0	1	143	1	143	2e-77	286	XP_020342228.1	XP_020342228.1	XP_020342228.1 hemoglobin subunit alpha-4-like [Oncorhynchus kisutch]	69300000	58000000	90300000	72800000	112000000	120000000	113000000	67600000	47000000	111000000	161000000	103000000	69200000	63900000	273000000	29700000	38400000	58500000	43900000	55800000	66800000	161000000
XP_020342581.1	gene357:106573748	XM_014149121.1	XP_014004596.1	LOC106573748	FALSE	FALSE	collagen alpha-1(XII) chain-like	3120	10499	1	protein_coding	23	gi|1158877070|ref|XP_020342581.1|	gi|929051904|ref|XP_014004596.1|	98.17	3123	54	1	1	3123	1	3120	0	5928	XP_020342581.1	XP_020342581.1	XP_020342581.1 LOW QUALITY PROTEIN: collagen alpha-1(XII) chain-like [Oncorhynchus kisutch]	0	13400000	9188200	15000000	20100000	16000000	0	0	0	29200000	0	56100000	58000000	75800000	60400000	159000000	65700000	44600000	9569500	40000000	97800000	148000000
XP_020342587.1	gene26241:106565367	XM_014132386.1	XP_013987861.1	LOC106565367	FALSE	FALSE	myosin heavy chain%2C fast skeletal muscle-like	1942	6000	1	protein_coding	28	gi|1158852814|ref|XP_020342587.1|	gi|929223131|ref|XP_013987861.1|	98.97	1942	20	0	1	1942	1	1942	0	3943	XP_020342587.1	XP_020342587.1	XP_020342587.1 myosin heavy chain, fast skeletal muscle-like [Oncorhynchus kisutch]	6950000000	6140000000	4060000000	12100000000	10100000000	8150000000	10600000000	6000000000	19600000000	9330000000	10400000000	10000000000	5680000000	8520000000	7980000000	19900000000	28400000000	19300000000	20800000000	16100000000	11000000000	13200000000
XP_020342656.1	gene26255:106565377	XM_014132421.1	XP_013987896.1	LOC106565377	FALSE	FALSE	60S acidic ribosomal protein P0	315	1237	1	protein_coding	28	gi|1158852830|ref|XP_020342656.1|	gi|929223196|ref|XP_013987896.1|	99.68	315	1	0	1	315	1	315	0	643	XP_020342656.1	XP_020342656.1	XP_020342656.1 60S acidic ribosomal protein P0-like [Oncorhynchus kisutch]	153000000	197000000	142000000	102000000	48400000	140000000	57500000	166000000	43600000	55300000	33700000	55900000	106000000	43400000	140000000	137000000	80000000	116000000	98200000	119000000	141000000	174000000
XP_020342821.1	gene8811:100196288	NM_001141317.1	NP_001134789.1	rs3a	FALSE	FALSE	40S ribosomal protein S3a	266	863	1	protein_coding	28	gi|1158877531|ref|XP_020342821.1|	gi|213514340|ref|NP_001134789.1|	99.62	266	1	0	1	266	1	266	6e-156	548	XP_020342821.1;XP_020326432.1	XP_020342821.1;XP_020326432.1	XP_020342821.1 40S ribosomal protein S3a [Oncorhynchus kisutch];XP_020326432.1 40S ribosomal protein S3a [Oncorhynchus kisutch]	80400000	120000000	87200000	79100000	49800000	80500000	39400000	81400000	66700000	35100000	25700000	44700000	59100000	29500000	75900000	63800000	74700000	92800000	116000000	81900000	100000000	87700000
XP_020343427.1	gene729:106601553	XM_014193859.1	XP_014049334.1	actc1	FALSE	FALSE	actin%2C alpha%2C cardiac muscle 1	377	1499	1	protein_coding	27	gi|1158878650|ref|XP_020343427.1|	gi|929053437|ref|XP_014049334.1|	99.73	377	1	0	1	377	1	377	0	788	XP_020343427.1;XP_020310614.1;XP_020316156.1	XP_020343427.1;XP_020310614.1;XP_020316156.1	XP_020343427.1 actin, alpha cardiac muscle 1 [Oncorhynchus kisutch];XP_020310614.1 actin, alpha cardiac muscle 1-like [Oncorhynchus kisutch];XP_020316156.1 actin, aortic smooth muscle-like [Oncorhynchus kisutch]	33600000	41700000	132000000	35200000	52700000	66100000	232000000	394000000	132000000	310000000	447000000	530000000	870000000	270000000	406000000	34200000	22900000	25700000	0	33300000	39600000	30500000
XP_020343490.1	gene623:106599441	XM_014190682.1	XP_014046157.1	ckb	FALSE	FALSE	creatine kinase%2C brain	383	1390	1	protein_coding	24	gi|1158878761|ref|XP_020343490.1|	gi|929052945|ref|XP_014046168.1|	99.21	381	3	0	1	381	1	381	0	786	XP_020343490.1;XP_020343489.1	XP_020343490.1;XP_020343489.1	XP_020343490.1 creatine kinase, testis isozyme isoform X2 [Oncorhynchus kisutch];XP_020343489.1 creatine kinase, testis isozyme isoform X1 [Oncorhynchus kisutch]	11400000	15500000	23100000	16000000	106000000	14000000	11400000	6625300	66500000	8132700	9572100	6556100	7902800	6119800	7373400	12600000	17800000	0	0	10300000	0	4903300
XP_020343688.1	gene460:100194621	NM_001139706.1	NP_001133178.1	adssl2	FALSE	FALSE	adenylosuccinate synthase like 2	459	2000	1	protein_coding	26	gi|1158879129|ref|XP_020343688.1|	gi|213511232|ref|NP_001133178.1|	98.69	459	6	0	1	459	1	459	0	941	XP_020343688.1	XP_020343688.1	XP_020343688.1 adenylosuccinate synthetase isozyme 1 C [Oncorhynchus kisutch]	33400000	38400000	22600000	41900000	24900000	27000000	30200000	0	31300000	28600000	0	37900000	35200000	30600000	34600000	38900000	27300000	25700000	18400000	25100000	29200000	29000000
XP_020344646.1	gene23002:100196262	XM_014126632.1	XP_013982107.1	rl13	FALSE	FALSE	60S ribosomal protein L13	211	721	1	protein_coding	26	gi|1158880943|ref|XP_020344646.1|	gi|929128727|ref|XP_013982107.1|	99.53	211	1	0	1	211	1	211	2e-119	426	XP_020344646.1;XP_020334522.1	XP_020344646.1;XP_020334522.1	XP_020344646.1 60S ribosomal protein L13 [Oncorhynchus kisutch];XP_020334522.1 60S ribosomal protein L13-like [Oncorhynchus kisutch]	40100000	69300000	74700000	46900000	34400000	55200000	15800000	35100000	9319400	29400000	18500000	41700000	46600000	36200000	65200000	9603300	15800000	29700000	40300000	19500000	25300000	16800000
XP_020344863.1	gene48331:106587101	XM_014175094.1	XP_014030569.1	ndufs3	FALSE	FALSE	NADH dehydrogenase (ubiquinone) Fe-S protein 3%2C 30kDa (NADH-coenzyme Q reductase)	255	947	1	protein_coding	25	gi|1158881346|ref|XP_020344863.1|	gi|929306055|ref|XP_014030569.1|	92.16	255	1	1	1	236	1	255	1e-134	477	XP_020344863.1;XP_020344862.1;XP_020344861.1;XP_020319657.1	XP_020344863.1;XP_020344862.1;XP_020344861.1;XP_020319657.1	XP_020344863.1 NADH dehydrogenase [ubiquinone] iron-sulfur protein 3, mitochondrial-like isoform X3 [Oncorhynchus kisutch];XP_020344862.1 NADH dehydrogenase [ubiquinone] iron-sulfur protein 3, mitochondrial-like isoform X2 [Oncorhynchus kisutch];XP_0203448	19100000	19400000	16000000	15600000	14100000	22200000	14200000	16100000	0	12600000	0	0	34800000	19700000	17900000	16900000	9244300	21000000	10100000	11900000	29000000	29700000
XP_020344944.1	gene22717:106561879	XM_014126156.1	XP_013981631.1	LOC106561879	FALSE	FALSE	lactoylglutathione lyase-like	180	1321	1	protein_coding	28	gi|1158881501|ref|XP_020344944.1|	gi|929127833|ref|XP_013981631.1|	98.89	180	2	0	1	180	1	180	2e-104	376	XP_020344944.1;XP_020310577.1;XP_020352385.1	XP_020344944.1	XP_020344944.1 lactoylglutathione lyase-like [Oncorhynchus kisutch]	68700000	64900000	56500000	75400000	100000000	58500000	89500000	79400000	80600000	51600000	77000000	81800000	94900000	34800000	57800000	49100000	43400000	45000000	41100000	62000000	49500000	40800000
XP_020345198.1	gene41119:100196242	NM_001141271.1	NP_001134743.1	anxa1	FALSE	FALSE	Annexin A1	339	1457	1	protein_coding	24	gi|1158881976|ref|XP_020345198.1|	gi|213510942|ref|NP_001134743.1|	98.53	339	5	0	1	339	1	339	0	679	XP_020345198.1;XP_020345199.1	XP_020345198.1;XP_020345199.1	XP_020345198.1 annexin A1-like [Oncorhynchus kisutch];XP_020345199.1 annexin A1-like [Oncorhynchus kisutch]	13500000	5390700	7980100	0	11200000	7402700	22000000	6035200	5813400	3770000	3345300	0	8713100	12200000	7127800	0	5316600	5168500	0	4754000	15200000	11900000
XP_020345294.1	gene41205:106580001	XM_014160532.1	XP_014016007.1	LOC106580001	FALSE	FALSE	tubulin beta-1 chain	445	1612	1	protein_coding	28	gi|1158882157|ref|XP_020345294.1|	gi|929278368|ref|XP_014016007.1|	100	445	0	0	1	445	1	445	0	936	XP_020345294.1;XP_020325612.1	XP_020345294.1;XP_020325612.1	XP_020345294.1 tubulin beta-1 chain [Oncorhynchus kisutch];XP_020325612.1 tubulin beta-1 chain [Oncorhynchus kisutch]	275000000	332000000	289000000	230000000	140000000	307000000	157000000	312000000	211000000	347000000	252000000	212000000	341000000	234000000	354000000	426000000	205000000	213000000	319000000	294000000	248000000	214000000
XP_020345418.1	gene26478:106565515	XM_014132739.1	XP_013988214.1	LOC106565515	FALSE	FALSE	ATP-dependent 6-phosphofructokinase%2C muscle type-like	780	3172	1	protein_coding	28	gi|1158853402|ref|XP_020345418.1|	gi|929223772|ref|XP_013988214.1|	97.31	780	21	0	1	780	1	780	0	1586	XP_020345418.1	XP_020345418.1	XP_020345418.1 ATP-dependent 6-phosphofructokinase, muscle type-like [Oncorhynchus kisutch]	770000000	1150000000	1190000000	434000000	351000000	1170000000	284000000	932000000	635000000	1640000000	794000000	599000000	328000000	271000000	884000000	1250000000	1460000000	1330000000	1950000000	1330000000	1110000000	475000000
XP_020345743.1	gene46471:106585012	XM_014170743.1	XP_014026218.1	LOC106585012	FALSE	FALSE	transitional endoplasmic reticulum ATPase	806	2987	1	protein_coding	28	gi|1158883003|ref|XP_020345743.1|	gi|929297719|ref|XP_014026218.1|	99.63	806	3	0	1	806	1	806	0	1644	XP_020345743.1;XP_020328658.1	XP_020345743.1;XP_020328658.1	XP_020345743.1 transitional endoplasmic reticulum ATPase [Oncorhynchus kisutch];XP_020328658.1 transitional endoplasmic reticulum ATPase-like [Oncorhynchus kisutch]	65400000	61600000	59800000	85000000	92200000	63800000	53000000	106000000	55000000	57600000	60900000	60300000	60400000	51100000	72400000	71300000	47400000	48900000	46900000	58600000	54200000	87800000
XP_020345787.1	gene41527:106580409	XM_014161432.1	XP_014016907.1	LOC106580409	FALSE	FALSE	protein unc-45 homolog B-like	934	3526	1	protein_coding	26	gi|1158883083|ref|XP_020345787.1|	gi|929280080|ref|XP_014016907.1|	99.57	932	4	0	1	932	2	933	0	1906	XP_020345787.1;XP_020321151.1	XP_020345787.1	XP_020345787.1 protein unc-45 homolog B [Oncorhynchus kisutch]	26900000	50000000	38000000	31000000	10000000	51500000	0	32100000	0	28300000	13500000	23500000	10900000	8692700	28500000	66700000	28400000	18500000	33800000	43400000	40000000	26200000
XP_020345815.1	gene46420:100196668	NM_001141697.1	NP_001135169.1	rpl6	FALSE	FALSE	ribosomal protein L6	259	822	1	protein_coding	28	gi|1158883133|ref|XP_020345815.1|	gi|213511212|ref|NP_001135169.1|	97.68	259	5	1	1	258	1	259	2e-135	480	XP_020345815.1	XP_020345815.1	XP_020345815.1 60S ribosomal protein L6-like [Oncorhynchus kisutch]	17200000	21000000	27900000	8263800	6003000	24400000	18100000	23200000	8476700	13700000	10300000	8374200	23700000	11200000	41700000	17700000	17200000	25900000	43400000	9426400	48100000	30400000
XP_020345817.1	gene26517:106565651	XM_014132982.1	XP_013988457.1	LOC106565651	FALSE	FALSE	F-actin-capping protein subunit beta isoforms 1 and 2	274	2177	1	protein_coding	28	gi|1158853473|ref|XP_020345817.1|	gi|929224226|ref|XP_013988457.1|	100	274	0	0	1	274	1	274	5e-161	565	XP_020345817.1;XP_020338989.1;XP_020345826.1;XP_020338990.1	XP_020345817.1;XP_020338989.1;XP_020345826.1;XP_020338990.1	XP_020345817.1 F-actin-capping protein subunit beta isoforms 1 and 2 isoform X1 [Oncorhynchus kisutch];XP_020338989.1 F-actin-capping protein subunit beta isoforms 1 and 2 isoform X1 [Oncorhynchus kisutch];XP_020345826.1 F-actin-capping protein subunit bet	476000000	385000000	417000000	462000000	422000000	367000000	549000000	321000000	513000000	379000000	339000000	358000000	418000000	310000000	252000000	359000000	261000000	527000000	502000000	298000000	365000000	404000000
XP_020345819.1	gene41553:106580430	XM_014161485.1	XP_014016960.1	LOC106580430	FALSE	FALSE	3-ketoacyl-CoA thiolase%2C mitochondrial-like	397	1926	1	protein_coding	28	gi|1158883139|ref|XP_020345819.1|	gi|929280179|ref|XP_014016960.1|	100	397	0	0	1	397	1	397	0	811	XP_020345819.1;XP_020345818.1	XP_020345819.1;XP_020345818.1	XP_020345819.1 3-ketoacyl-CoA thiolase, mitochondrial-like [Oncorhynchus kisutch];XP_020345818.1 3-ketoacyl-CoA thiolase, mitochondrial-like [Oncorhynchus kisutch]	71400000	36300000	44700000	64700000	91200000	54900000	62500000	25100000	61600000	35300000	37200000	21500000	92800000	236000000	47000000	34500000	32800000	60700000	30200000	34800000	98000000	93300000
XP_020345993.1	gene41700:106580568	XM_014161765.1	XP_014017240.1	LOC106580568	FALSE	FALSE	ATP synthase subunit alpha%2C mitochondrial-like	552	2246	1	protein_coding	28	gi|1158883464|ref|XP_020345993.1|	gi|929280699|ref|XP_014017240.1|	99.46	552	3	0	1	552	1	552	0	1116	XP_020345993.1	XP_020345993.1	XP_020345993.1 ATP synthase subunit alpha, mitochondrial-like [Oncorhynchus kisutch]	64300000	77200000	49800000	112000000	82100000	49500000	159000000	109000000	88700000	85300000	73500000	76800000	156000000	251000000	126000000	111000000	86100000	114000000	61000000	132000000	221000000	190000000
XP_020346006.1	gene41750:100196656	XM_014161753.1	XP_014017228.1	smyd1b	FALSE	FALSE	SET and MYND domain containing 1b	495	2484	1	protein_coding	28	gi|1158883486|ref|XP_020346006.1|	gi|929280677|ref|XP_014017229.1|	98.96	482	5	0	1	482	1	482	0	1007	XP_020346006.1	XP_020346006.1	XP_020346006.1 histone-lysine N-methyltransferase SMYD1-like [Oncorhynchus kisutch]	23400000	20900000	35100000	23300000	23100000	31600000	23600000	30900000	26000000	31100000	35200000	28100000	39300000	33700000	23800000	25500000	18600000	41700000	29800000	37600000	41000000	27000000
XP_020346072.1	gene40938:100196583	NM_001141612.1	NP_001135084.1	pebp1	FALSE	FALSE	phosphatidylethanolamine binding protein 1	187	1175	1	protein_coding	27	gi|1158883611|ref|XP_020346072.1|	gi|213512032|ref|NP_001135084.1|	98.93	187	2	0	1	187	1	187	2e-107	386	XP_020346072.1	XP_020346072.1	XP_020346072.1 phosphatidylethanolamine-binding protein 1 [Oncorhynchus kisutch]	54000000	60600000	73300000	76500000	92100000	77600000	127000000	113000000	81800000	51100000	78000000	59200000	94100000	58600000	97400000	44200000	27000000	42400000	57300000	45500000	0	34000000
XP_020346274.1	gene26576:100286560	XM_014133088.1	XP_013988563.1	park7	FALSE	FALSE	parkinson disease (autosomal recessive%2C early onset) 7	189	981	1	protein_coding	28	gi|1158853580|ref|XP_020346274.1|	gi|929224430|ref|XP_013988563.1|	99.47	189	1	0	1	189	1	189	3e-104	376	XP_020346274.1	XP_020346274.1	XP_020346274.1 protein deglycase DJ-1zDJ-1-like [Oncorhynchus kisutch]	247000000	335000000	468000000	442000000	552000000	407000000	746000000	876000000	518000000	458000000	496000000	414000000	544000000	298000000	591000000	180000000	163000000	313000000	256000000	211000000	247000000	238000000
XP_020346330.1	gene26582:106565909	XM_014133595.1	XP_013989070.1	LOC106565909	FALSE	FALSE	delta-1-pyrroline-5-carboxylate dehydrogenase%2C mitochondrial	556	1941	1	protein_coding	25	gi|1158853594|ref|XP_020346330.1|	gi|929225394|ref|XP_013989070.1|	99.46	556	3	0	1	556	1	556	0	1150	XP_020346330.1;XP_020338936.1;XP_020338937.1	XP_020346330.1;XP_020338936.1	XP_020346330.1 delta-1-pyrroline-5-carboxylate dehydrogenase, mitochondrial [Oncorhynchus kisutch];XP_020338936.1 delta-1-pyrroline-5-carboxylate dehydrogenase, mitochondrial-like isoform X1 [Oncorhynchus kisutch]	14400000	19600000	14000000	19500000	24000000	24600000	30000000	38900000	16300000	19100000	15100000	10200000	16600000	15300000	17800000	7255600	8146800	0	0	6279000	11600000	17500000
XP_020346451.1	gene26594:106565904	XM_014133578.1	XP_013989053.1	LOC106565904	FALSE	FALSE	60S ribosomal protein L22	132	521	1	protein_coding	28	gi|1158853626|ref|XP_020346451.1|	gi|929225364|ref|XP_013989053.1|	99.24	132	1	0	1	132	1	132	2e-72	268	XP_020346451.1	XP_020346451.1	XP_020346451.1 60S ribosomal protein L22 [Oncorhynchus kisutch]	45900000	57100000	56600000	36300000	27000000	62500000	36200000	107000000	27900000	56300000	27100000	52500000	47400000	21700000	83300000	23400000	21600000	32600000	28000000	17700000	50400000	59300000
XP_020346916.1	gene15876:100194596	NM_001139682.1	NP_001133154.1	LOC100194596	FALSE	FALSE	Aspartyl beta-hydroxylase-like	445	2290	1	protein_coding	28	gi|1158885155|ref|XP_020346916.1|	gi|929102992|ref|XP_014062581.1|	99.73	376	1	0	1	376	1	376	0	746	XP_020346916.1;XP_020346915.1	XP_020346916.1;XP_020346915.1	XP_020346916.1 calsequestrin-1-like isoform X2 [Oncorhynchus kisutch];XP_020346915.1 calsequestrin-1-like isoform X1 [Oncorhynchus kisutch]	651000000	691000000	564000000	594000000	435000000	564000000	55900000	220000000	198000000	361000000	560000000	641000000	482000000	324000000	590000000	1150000000	824000000	807000000	776000000	1250000000	501000000	891000000
XP_020346975.1	gene15794:106608893	XM_014207088.1	XP_014062563.1	LOC106608893	FALSE	FALSE	alpha-actinin-3-like	897	4975	1	protein_coding	28	gi|1158885264|ref|XP_020346975.1|	gi|929102962|ref|XP_014062563.1|	99.85	667	1	0	1	667	231	897	0	1389	XP_020346975.1	XP_020346975.1	XP_020346975.1 alpha-actinin-3-like [Oncorhynchus kisutch]	867000000	797000000	707000000	690000000	582000000	618000000	249000000	528000000	373000000	659000000	911000000	1020000000	774000000	687000000	655000000	838000000	654000000	919000000	486000000	724000000	990000000	721000000
XP_020347221.1	gene15501:100196659	NM_001141688.1	NP_001135160.1	ppp1cb	FALSE	FALSE	protein phosphatase 1%2C catalytic subunit%2C beta isoform	327	1501	1	protein_coding	27	gi|1158885736|ref|XP_020347221.1|	gi|213514510|ref|NP_001135160.1|	99.69	327	1	0	1	327	1	327	0	676	XP_020347221.1;XP_020352390.1	XP_020347221.1;XP_020352390.1	XP_020347221.1 serine/threonine-protein phosphatase PP1-beta catalytic subunit [Oncorhynchus kisutch];XP_020352390.1 serine/threonine-protein phosphatase PP1-beta catalytic subunit-like [Oncorhynchus kisutch]	44900000	59100000	49400000	48100000	16900000	48300000	0	17500000	28600000	12300000	9462100	20100000	48100000	19700000	23700000	61700000	50400000	97700000	99300000	85000000	62200000	84500000
XP_020347487.1	gene26697:106565806	XM_014133361.1	XP_013988836.1	LOC106565806	FALSE	FALSE	cytochrome b-c1 complex subunit 1%2C mitochondrial-like	474	2041	1	protein_coding	28	gi|1158853857|ref|XP_020347487.1|	gi|929224940|ref|XP_013988836.1|	97.07	478	10	1	1	478	1	474	0	965	XP_020347487.1;XP_020347481.1	XP_020347487.1;XP_020347481.1	XP_020347487.1 cytochrome b-c1 complex subunit 1, mitochondrial-like isoform X2 [Oncorhynchus kisutch];XP_020347481.1 cytochrome b-c1 complex subunit 1, mitochondrial-like isoform X1 [Oncorhynchus kisutch]	37100000	43000000	38300000	50900000	36900000	34600000	43700000	60900000	36000000	45100000	43200000	51600000	82000000	121000000	60000000	55600000	40300000	31600000	34500000	43300000	67400000	77700000
XP_020347499.1	gene7941:106601538	XM_014193791.1	XP_014049266.1	LOC106601538	FALSE	TRUE	myosin-binding protein C%2C fast-type-like	1169	3723	1	protein_coding	28	gi|1158886223|ref|XP_020347499.1|	gi|929077843|ref|XP_014049287.1|	98.36	976	8	1	1	976	162	1129	0	1932	XP_020347499.1	XP_020347499.1	XP_020347499.1 myosin-binding protein C, fast-type, partial [Oncorhynchus kisutch]	84800000	186000000	137000000	109000000	99200000	94200000	83200000	90800000	140000000	120000000	160000000	289000000	172000000	140000000	103000000	253000000	272000000	162000000	114000000	307000000	256000000	204000000
XP_020347940.1	gene45828:106584548	XM_014169966.1	XP_014025441.1	LOC106584548	FALSE	FALSE	dihydrolipoyl dehydrogenase%2C mitochondrial-like	508	2248	1	protein_coding	28	gi|1158887057|ref|XP_020347940.1|	gi|929296193|ref|XP_014025441.1|	99.61	508	1	1	1	507	1	508	0	1031	XP_020347940.1	XP_020347940.1	XP_020347940.1 dihydrolipoyl dehydrogenase, mitochondrial-like [Oncorhynchus kisutch]	28700000	33200000	30400000	44800000	40400000	29600000	46100000	40200000	36300000	30000000	31700000	24500000	60900000	81800000	50500000	33900000	21900000	18200000	24900000	27700000	39000000	52100000
XP_020347956.1	gene45811:100136571	NM_001123661.1	NP_001117133.1	LOC100136571	FALSE	TRUE	troponin I	172	800	1	protein_coding	28	gi|1158887086|ref|XP_020347956.1|	gi|185132467|ref|NP_001117133.1|	93.02	172	12	0	1	172	1	172	9e-79	291	XP_020347956.1	XP_020347956.1	XP_020347956.1 troponin I, fast skeletal muscle-like [Oncorhynchus kisutch]	3490000000	1130000000	1790000000	4290000000	7290000000	1870000000	6890000000	861000000	3700000000	1180000000	4230000000	2180000000	3460000000	3150000000	1180000000	448000000	464000000	472000000	480000000	489000000	604000000	1090000000
XP_020347957.1	gene45809:106584521	XM_014169920.1	XP_014025395.1	LOC106584521	FALSE	FALSE	troponin I%2C fast skeletal muscle-like	172	1299	1	protein_coding	28	gi|1158887088|ref|XP_020347957.1|	gi|929296098|ref|XP_014025394.1|	96.51	172	6	0	1	172	1	172	1e-84	310	XP_020347957.1	XP_020347957.1	XP_020347957.1 troponin I, fast skeletal muscle-like [Oncorhynchus kisutch]	1630000000	1390000000	1430000000	665000000	636000000	1530000000	1050000000	1640000000	1350000000	1260000000	906000000	1180000000	1010000000	511000000	1760000000	384000000	581000000	481000000	547000000	275000000	543000000	1200000000
XP_020347960.1	gene45805:100136357	NM_001123530.1	NP_001117002.1	LOC100136357	FALSE	TRUE	fast myotomal muscle troponin-T	223	1011	1	protein_coding	28	gi|1158887094|ref|XP_020347960.1|	gi|185132813|ref|NP_001117002.1|	98.21	223	4	0	1	223	1	223	6e-119	425	XP_020347960.1	XP_020347960.1	XP_020347960.1 troponin T, fast skeletal muscle isoforms-like isoform X2 [Oncorhynchus kisutch]	3990000000	3420000000	4220000000	4800000000	7980000000	3490000000	3500000000	1890000000	3260000000	1470000000	2090000000	1990000000	2170000000	2480000000	2100000000	1330000000	1710000000	2040000000	1810000000	1140000000	1280000000	2150000000
XP_020348462.1	gene45352:106584198	XM_014169200.1	XP_014024675.1	LOC106584198	FALSE	FALSE	elongation factor 1-delta-like	750	2519	1	protein_coding	27	gi|1158888047|ref|XP_020348462.1|	gi|929294766|ref|XP_014024674.1|	97.27	293	7	1	1	292	458	750	2e-138	490	XP_020348462.1;XP_020348461.1;XP_020348464.1;XP_020348463.1;XP_020348465.1	XP_020348462.1;XP_020348461.1;XP_020348464.1;XP_020348463.1;XP_020348465.1	XP_020348462.1 elongation factor 1-delta-like isoform X1 [Oncorhynchus kisutch];XP_020348461.1 elongation factor 1-delta-like isoform X1 [Oncorhynchus kisutch];XP_020348464.1 elongation factor 1-delta-like isoform X2 [Oncorhynchus kisutch];XP_020348463.1 e	18800000	27500000	24600000	18200000	12700000	26000000	20400000	46300000	28300000	20200000	0	20100000	21100000	14600000	28900000	35700000	23100000	30800000	17500000	18500000	14100000	19100000
XP_020348788.1	gene14294:106607442	XM_014204392.1	XP_014059867.1	LOC106607442	FALSE	FALSE	adenylosuccinate lyase-like	485	1922	1	protein_coding	28	gi|1158888651|ref|XP_020348788.1|	gi|929097770|ref|XP_014059867.1|	98.76	482	6	0	1	482	4	485	0	990	XP_020348788.1	XP_020348788.1	XP_020348788.1 adenylosuccinate lyase-like [Oncorhynchus kisutch]	93100000	73800000	38400000	116000000	89200000	41300000	156000000	82600000	137000000	84500000	130000000	76500000	164000000	172000000	108000000	77500000	62800000	118000000	60600000	112000000	87900000	93000000
XP_020348842.1	gene7263:106600852	XM_014192569.1	XP_014048044.1	LOC106600852	FALSE	FALSE	collagen alpha-1(I) chain-like	1449	5683	1	protein_coding	28	gi|1158888750|ref|XP_020348842.1|	gi|929075511|ref|XP_014048044.1|	98.62	1449	20	0	1	1449	1	1449	0	2618	XP_020348842.1	XP_020348842.1	XP_020348842.1 collagen alpha-1(I) chain-like [Oncorhynchus kisutch]	111000000	61300000	76600000	70500000	136000000	62000000	151000000	23900000	63400000	172000000	58600000	42100000	32200000	99800000	28200000	135000000	177000000	88300000	91300000	16900000	163000000	274000000
XP_020348906.1	gene14198:100196215	NM_001141244.1	NP_001134716.1	ndka	FALSE	FALSE	Nucleoside diphosphate kinase A	152	655	1	protein_coding	28	gi|1158888868|ref|XP_020348906.1|	gi|213511196|ref|NP_001134716.1|	99.34	152	1	0	1	152	1	152	2e-86	316	XP_020348906.1	XP_020348906.1	XP_020348906.1 nucleoside diphosphate kinase A-like [Oncorhynchus kisutch]	4540000000	3670000000	4330000000	5520000000	14000000000	4340000000	9350000000	1170000000	4230000000	2310000000	3280000000	2630000000	4900000000	7350000000	2630000000	1110000000	690000000	1520000000	1170000000	1110000000	681000000	1430000000
XP_020348951.1	gene7357:100195101	XM_014192790.1	XP_014048265.1	phb	FALSE	FALSE	prohibitin	301	1977	1	protein_coding	28	gi|1158888955|ref|XP_020348951.1|	gi|929075929|ref|XP_014048265.1|	99.63	271	1	0	1	271	31	301	5e-155	545	XP_020348951.1;XP_020348950.1	XP_020348951.1;XP_020348950.1	XP_020348951.1 prohibitin-like [Oncorhynchus kisutch];XP_020348950.1 prohibitin-like [Oncorhynchus kisutch]	23300000	25100000	22900000	19800000	19400000	22900000	23700000	40800000	18400000	17200000	14200000	26900000	51800000	45800000	35900000	31700000	30600000	39700000	47900000	27600000	48700000	45900000
XP_020349071.1	gene7503:106601076	XM_014192981.1	XP_014048456.1	LOC106601076	FALSE	FALSE	hemoglobin subunit alpha-4	143	642	1	protein_coding	28	gi|1158889179|ref|XP_020349071.1|	gi|929076275|ref|XP_014048456.1|	98.6	143	2	0	1	143	1	143	2e-79	292	XP_020349071.1;XP_020342460.1;XP_020349082.1;XP_020349080.1	XP_020349071.1	XP_020349071.1 hemoglobin subunit alpha-4 [Oncorhynchus kisutch]	29400000	27000000	55100000	37600000	47500000	114000000	87100000	83500000	78700000	161000000	156000000	128000000	62600000	85300000	270000000	33600000	43300000	57900000	53400000	27200000	54200000	247000000
XP_020349169.1	gene7633:106601262	XM_014193340.1	XP_014048815.1	LOC106601262	FALSE	FALSE	60S ribosomal protein L23	140	561	1	protein_coding	28	gi|1158889362|ref|XP_020349169.1|	gi|929076966|ref|XP_014048815.1|	100	140	0	0	1	140	1	140	1e-75	280	XP_020349169.1;XP_020349140.1	XP_020349169.1;XP_020349140.1	XP_020349169.1 60S ribosomal protein L23 [Oncorhynchus kisutch];XP_020349140.1 60S ribosomal protein L23 [Oncorhynchus kisutch]	54700000	81600000	83700000	72400000	33600000	68600000	55100000	75600000	33200000	51200000	22600000	43000000	57900000	25300000	81400000	40700000	37000000	51000000	65400000	24600000	83100000	95000000
XP_020349394.1	gene7927:106601555	XM_014193857.1	XP_014049332.1	LOC106601555	FALSE	FALSE	60S ribosomal protein L27	136	537	1	protein_coding	26	gi|1158889791|ref|XP_020349394.1|	gi|929077927|ref|XP_014049332.1|	99.26	136	1	0	1	136	1	136	7e-74	274	XP_020349394.1;XP_020349393.1	XP_020349394.1;XP_020349393.1	XP_020349394.1 60S ribosomal protein L27-like [Oncorhynchus kisutch];XP_020349393.1 60S ribosomal protein L27 [Oncorhynchus kisutch]	52800000	67000000	68600000	38800000	29200000	58200000	29900000	41600000	19700000	46200000	28100000	27900000	44600000	43700000	49100000	17100000	20000000	0	46600000	0	55300000	51700000
XP_020349493.1	gene38002:100194577	XM_014153925.1	XP_014009400.1	ldb3	FALSE	FALSE	LIM domain binding 3	791	4367	1	protein_coding	28	gi|1158889968|ref|XP_020349493.1|	gi|929265711|ref|XP_014009400.1|	79.44	822	134	9	1	818	1	791	0	1167	XP_020349493.1	XP_020349493.1	XP_020349493.1 LIM domain-binding protein 3-like [Oncorhynchus kisutch]	711000000	675000000	695000000	874000000	983000000	716000000	665000000	606000000	562000000	672000000	595000000	548000000	528000000	617000000	534000000	425000000	350000000	444000000	413000000	356000000	547000000	695000000
XP_020349717.1	gene26941:106566046	XM_014133853.1	XP_013989328.1	LOC106566046	FALSE	FALSE	F-actin-capping protein subunit alpha-1	286	1867	1	protein_coding	28	gi|1158854345|ref|XP_020349717.1|	gi|929225887|ref|XP_013989328.1|	99.3	286	2	0	1	286	1	286	1e-171	600	XP_020349717.1;XP_020338510.1	XP_020349717.1	XP_020349717.1 F-actin-capping protein subunit alpha-1 [Oncorhynchus kisutch]	146000000	152000000	140000000	128000000	111000000	121000000	79300000	81800000	64100000	77400000	94200000	126000000	123000000	94000000	111000000	197000000	159000000	312000000	244000000	185000000	143000000	169000000
XP_020349860.1	gene26970:106566023	XM_014133809.1	XP_013989284.1	LOC106566023	FALSE	FALSE	myosin-binding protein H-like	507	1951	1	protein_coding	28	gi|1158854373|ref|XP_020349860.1|	gi|929225793|ref|XP_013989285.1|	97.73	484	11	0	12	495	1	484	0	890	XP_020349860.1	XP_020349860.1	XP_020349860.1 myosin-binding protein H-like [Oncorhynchus kisutch]	475000000	401000000	418000000	425000000	301000000	346000000	183000000	247000000	333000000	246000000	252000000	288000000	253000000	256000000	369000000	340000000	257000000	441000000	368000000	388000000	188000000	317000000
XP_020349988.1	gene51919:106590360	XM_014181299.1	XP_014036774.1	LOC106590360	FALSE	FALSE	muscle-related coiled-coil protein-like	311	3099	1	protein_coding	28	gi|1158890901|ref|XP_020349988.1|	gi|929317792|ref|XP_014036774.1|	97.11	311	9	0	1	311	1	311	4e-173	606	XP_020349988.1	XP_020349988.1	XP_020349988.1 muscle-related coiled-coil protein [Oncorhynchus kisutch]	213000000	156000000	242000000	169000000	224000000	180000000	209000000	197000000	151000000	99400000	143000000	122000000	187000000	116000000	170000000	130000000	103000000	192000000	181000000	137000000	153000000	150000000
XP_020350131.1	gene26977:106566016	XM_014133789.1	XP_013989264.1	LOC106566016	FALSE	FALSE	immunoglobulin-like and fibronectin type III domain-containing protein 1	1571	6168	1	protein_coding	28	gi|1158854429|ref|XP_020350131.1|	gi|929225759|ref|XP_013989268.1|	96.4	860	30	1	617	1475	631	1490	0	1752	XP_020350131.1	XP_020350131.1	XP_020350131.1 immunoglobulin-like and fibronectin type III domain-containing protein 1 isoform X5 [Oncorhynchus kisutch]	1460000000	1190000000	1110000000	1510000000	1200000000	996000000	805000000	933000000	752000000	724000000	1090000000	959000000	677000000	594000000	713000000	1310000000	1370000000	1220000000	1080000000	1220000000	1040000000	1090000000
XP_020350223.1	gene51773:100195814	XM_014180600.1	XP_014036075.1	rps20	FALSE	FALSE	ribosomal protein S20	121	527	1	protein_coding	28	gi|1158891332|ref|XP_020350223.1|	gi|213511786|ref|NP_001134315.1|	100	119	0	0	1	119	1	119	5e-64	241	XP_020350223.1	XP_020350223.1	XP_020350223.1 40S ribosomal protein S20 [Oncorhynchus kisutch]	48900000	78100000	59700000	43600000	31000000	106000000	18900000	65700000	41000000	29200000	23100000	41200000	54400000	39400000	79400000	55100000	53200000	65400000	93000000	28700000	117000000	101000000
XP_020350240.1	gene51760:106590208	XM_014180973.1	XP_014036448.1	LOC106590208	FALSE	FALSE	carbonic anhydrase 1-like	260	1108	1	protein_coding	27	gi|1158891363|ref|XP_020350240.1|	gi|929317189|ref|XP_014036448.1|	98.85	260	3	0	1	260	1	260	3e-152	536	XP_020350240.1	XP_020350240.1	XP_020350240.1 carbonic anhydrase 1-like [Oncorhynchus kisutch]	53000000	31200000	33200000	13000000	24500000	22300000	19000000	26500000	12800000	28900000	0	31600000	26900000	23100000	34600000	31700000	21500000	50700000	41700000	49400000	37600000	66400000
XP_020350346.1	gene51692:106590144	XM_014180779.1	XP_014036254.1	LOC106590144	FALSE	FALSE	myomesin-1-like	1621	5287	1	protein_coding	28	gi|1158891554|ref|XP_020350346.1|	gi|929316846|ref|XP_014036260.1|	98.05	1490	26	3	1	1490	1	1487	0	2937	XP_020350346.1	XP_020350346.1	XP_020350346.1 M-protein, striated muscle-like [Oncorhynchus kisutch]	238000000	564000000	516000000	297000000	257000000	269000000	20100000	69800000	104000000	138000000	187000000	230000000	131000000	116000000	106000000	970000000	1050000000	888000000	733000000	741000000	823000000	668000000
XP_020350884.1	gene38234:106577118	XM_014154864.1	XP_014010339.1	LOC106577118	FALSE	FALSE	ubiquitin-40S ribosomal protein S27a	156	601	1	protein_coding	28	gi|1158892561|ref|XP_020350884.1|	gi|929267490|ref|XP_014010339.1|	99.36	156	1	0	1	156	1	156	1e-87	320	XP_020350884.1;XP_020350883.1	XP_020350884.1;XP_020350883.1	XP_020350884.1 ubiquitin-40S ribosomal protein S27a-like [Oncorhynchus kisutch];XP_020350883.1 ubiquitin-40S ribosomal protein S27a-like [Oncorhynchus kisutch]	67500000	77500000	97100000	59900000	73700000	63400000	58200000	102000000	78400000	64300000	68900000	63800000	56200000	41600000	74000000	60500000	59800000	50000000	47100000	56000000	56600000	61600000
XP_020350953.1	gene1416:106608573	XM_014206563.1	XP_014062038.1	LOC106608573	FALSE	FALSE	voltage-dependent anion-selective channel protein 2-like	283	1961	1	protein_coding	28	gi|1158892691|ref|XP_020350953.1|	gi|929056086|ref|XP_014062038.1|	100	283	0	0	1	283	1	283	3e-162	570	XP_020350953.1	XP_020350953.1	XP_020350953.1 voltage-dependent anion-selective channel protein 2-like [Oncorhynchus kisutch]	225000000	243000000	207000000	185000000	223000000	230000000	154000000	141000000	133000000	111000000	112000000	118000000	240000000	240000000	197000000	166000000	162000000	195000000	255000000	164000000	215000000	314000000
XP_020351084.1	gene1757:106612511	XM_014213695.1	XP_014069170.1	LOC106612511	FALSE	FALSE	myomesin-2-like	1428	5020	1	protein_coding	28	gi|1158892934|ref|XP_020351084.1|	gi|929057444|ref|XP_014069170.1|	98.95	1428	15	0	1	1428	1	1428	0	2939	XP_020351084.1	XP_020351084.1	XP_020351084.1 myomesin-2-like [Oncorhynchus kisutch]	809000000	1210000000	953000000	782000000	603000000	761000000	270000000	228000000	439000000	541000000	624000000	793000000	454000000	546000000	464000000	1890000000	2270000000	1620000000	1470000000	1590000000	1410000000	1020000000
XP_020351182.1	gene1842:106611807	XM_014212396.1	XP_014067871.1	LOC106611807	FALSE	FALSE	vinculin	1068	4229	1	protein_coding	27	gi|1158893119|ref|XP_020351182.1|	gi|929057172|ref|XP_014067877.1|	98.97	1067	11	0	1	1067	1	1067	0	2166	XP_020351182.1	XP_020351182.1	XP_020351182.1 LOW QUALITY PROTEIN: vinculin-like [Oncorhynchus kisutch]	13500000	16300000	10700000	12400000	8361300	13100000	9389700	9928100	0	11800000	9689100	9539100	10200000	9347600	9351800	10300000	5365200	8333600	9686100	12800000	18000000	13900000
XP_020351189.1	gene27246:100136539	NM_001123639.1	NP_001117111.1	LOC100136539	FALSE	FALSE	glycerol-3-phosphate dehydrogenase	350	1713	1	protein_coding	28	gi|1158854607|ref|XP_020351189.1|	gi|185132114|ref|NP_001117111.1|	98.86	350	4	0	1	350	1	350	0	701	XP_020351189.1	XP_020351189.1	XP_020351189.1 glycerol-3-phosphate dehydrogenase [NAD(+)], cytoplasmic-like [Oncorhynchus kisutch]	1430000000	1590000000	1510000000	1210000000	806000000	1610000000	364000000	531000000	497000000	732000000	624000000	442000000	884000000	641000000	955000000	995000000	873000000	1200000000	1480000000	1310000000	656000000	438000000
XP_020351693.1	gene9166:106602756	XM_014195595.1	XP_014051070.1	LOC106602756	FALSE	FALSE	succinyl-CoA ligase subunit alpha%2C mitochondrial	324	1486	1	protein_coding	28	gi|1158894134|ref|XP_020351693.1|	gi|929081241|ref|XP_014051070.1|	100	316	0	0	1	316	1	316	0	642	XP_020351693.1	XP_020351693.1	XP_020351693.1 succinate--CoA ligase [ADP/GDP-forming] subunit alpha, mitochondrial-like [Oncorhynchus kisutch]	41700000	50900000	41000000	60100000	74000000	53400000	35800000	35200000	26500000	23900000	23300000	25800000	63600000	109000000	37200000	25300000	30900000	33800000	44100000	26600000	31500000	37800000
XP_020352235.1	gene32672:100195168	NM_001140197.1	NP_001133669.1	pura1	FALSE	FALSE	Adenylosuccinate synthetase isozyme 1	449	2374	1	protein_coding	28	gi|1158895197|ref|XP_020352235.1|	gi|213512290|ref|NP_001133669.1|	98.44	449	7	0	1	449	1	449	0	911	XP_020352235.1;XP_020352234.1	XP_020352235.1;XP_020352234.1	XP_020352235.1 adenylosuccinate synthetase isozyme 1 A isoform X2 [Oncorhynchus kisutch];XP_020352234.1 adenylosuccinate synthetase isozyme 1 A isoform X1 [Oncorhynchus kisutch]	210000000	215000000	196000000	220000000	164000000	162000000	152000000	172000000	130000000	121000000	122000000	101000000	180000000	192000000	141000000	117000000	116000000	168000000	144000000	123000000	146000000	155000000
XP_020352375.1	gene32795:100195853	NM_001140882.1	NP_001134354.1	prs10	FALSE	FALSE	26S protease regulatory subunit S10B	389	1499	1	protein_coding	22	gi|1158895468|ref|XP_020352375.1|	gi|213512535|ref|NP_001134354.1|	100	389	0	0	1	389	1	389	0	797	XP_020352375.1;XP_020310585.1;XP_020342514.1	XP_020352375.1;XP_020310585.1;XP_020342514.1	XP_020352375.1 26S protease regulatory subunit 10B [Oncorhynchus kisutch];XP_020310585.1 26S protease regulatory subunit 10B-like [Oncorhynchus kisutch];XP_020342514.1 26S protease regulatory subunit 10B-like [Oncorhynchus kisutch]	8709000	6149000	7321100	6969000	9281700	5767700	10500000	10200000	0	7639800	0	0	13600000	9595400	11000000	9012600	8600600	19200000	0	0	18000000	7786100
XP_020352418.1	gene14951:106608110	XM_014205827.1	XP_014061302.1	LOC106608110	FALSE	FALSE	40S ribosomal protein S7	194	715	1	protein_coding	28	gi|1158895550|ref|XP_020352418.1|	gi|929100497|ref|XP_014061302.1|	100	194	0	0	1	194	1	194	1e-107	387	XP_020352418.1;XP_020310557.1	XP_020352418.1	XP_020352418.1 40S ribosomal protein S7 [Oncorhynchus kisutch]	22100000	30700000	44800000	22400000	16400000	36700000	28400000	53400000	17100000	20800000	13000000	32800000	45800000	18200000	55800000	33000000	28900000	34600000	43300000	17400000	62000000	49100000
XP_020352445.1	gene32863:106571588	XM_014144832.1	XP_014000307.1	LOC106571588	FALSE	FALSE	heat shock protein HSP 90-alpha 1-like	725	2741	1	protein_coding	28	gi|1158895605|ref|XP_020352445.1|	gi|929248299|ref|XP_014000307.1|	99.31	726	4	1	1	726	1	725	0	1428	XP_020352445.1;XP_020332881.1;XP_020352444.1	XP_020352445.1	XP_020352445.1 heat shock protein HSP 90-alpha 1-like [Oncorhynchus kisutch]	176000000	342000000	238000000	115000000	30200000	276000000	29000000	117000000	33800000	168000000	102000000	135000000	128000000	72800000	190000000	587000000	499000000	246000000	473000000	271000000	339000000	211000000
XP_020352453.1	gene32870:100196245	NM_001141274.1	NP_001134746.1	fkbp3	FALSE	FALSE	FK506 binding protein 3	220	1167	1	protein_coding	28	gi|1158895621|ref|XP_020352453.1|	gi|213511498|ref|NP_001134746.1|	99.55	220	1	0	1	220	1	220	3e-124	442	XP_020352453.1	XP_020352453.1	XP_020352453.1 peptidyl-prolyl cis-trans isomerase FKBP3-like [Oncorhynchus kisutch]	72600000	86800000	67900000	86700000	139000000	96800000	73800000	77600000	55100000	28700000	56100000	45800000	74900000	48300000	71400000	40600000	37000000	62100000	32100000	23000000	50900000	105000000
XP_020352530.1	gene32924:106571763	XM_014145196.1	XP_014000671.1	sod2	FALSE	FALSE	superoxide dismutase 2%2C mitochondrial	226	1678	1	protein_coding	23	gi|1158895769|ref|XP_020352530.1|	gi|929249011|ref|XP_014000671.1|	98.67	226	3	0	1	226	1	226	1e-131	467	XP_020352530.1	XP_020352530.1	XP_020352530.1 superoxide dismutase [Mn], mitochondrial [Oncorhynchus kisutch]	15200000	9499400	13800000	8890200	21300000	14000000	0	17800000	11200000	0	0	20500000	19800000	34600000	15100000	9855900	0	0	11400000	10400000	15800000	19800000
XP_020352614.1	gene16934:100194655	NM_001139739.1	NP_001133211.1	LOC100194655	FALSE	FALSE	solute carrier family 25-2	298	1443	1	protein_coding	28	gi|1158895931|ref|XP_020352614.1|	gi|213512080|ref|NP_001133211.1|	99.66	298	1	0	1	298	1	298	4e-174	609	XP_020352614.1;XP_020343097.1	XP_020352614.1;XP_020343097.1	XP_020352614.1 ADP/ATP translocase 1 [Oncorhynchus kisutch];XP_020343097.1 ADP/ATP translocase 2-like [Oncorhynchus kisutch]	1260000000	615000000	654000000	1000000000	1050000000	2010000000	591000000	422000000	769000000	851000000	842000000	590000000	967000000	774000000	1000000000	498000000	1230000000	465000000	1330000000	324000000	509000000	319000000
XP_020353352.1	gene12293:100196655	NM_001141684.1	NP_001135156.1	hsp70-3	FALSE	FALSE	heat shock protein 70	651	2302	1	protein_coding	28	gi|1158897373|ref|XP_020353352.1|	gi|213513866|ref|NP_001135156.1|	99.84	612	1	0	1	612	1	612	0	1253	XP_020353352.1	XP_020353352.1	XP_020353352.1 heat shock cognate 71 kDa protein-like [Oncorhynchus kisutch]	491000000	441000000	418000000	292000000	216000000	405000000	277000000	518000000	305000000	368000000	290000000	356000000	376000000	255000000	511000000	649000000	361000000	442000000	510000000	421000000	539000000	450000000
XP_020353574.1	gene26252:100196342	XM_014132280.1	XP_013987755.1	mlrv	FALSE	FALSE	Myosin regulatory light chain 2%2C ventricular/cardiac muscle isoform	168	1220	1	protein_coding	23	gi|1158850693|ref|XP_020353574.1|	gi|213514798|ref|NP_001134843.1|	100	168	0	0	1	168	1	168	8e-94	341	XP_020353574.1	XP_020353574.1	XP_020353574.1 myosin regulatory light chain 2, ventricular/cardiac muscle isoform [Oncorhynchus kisutch]	13100000	13600000	0	10500000	17600000	0	36400000	39600000	103000000	30900000	12600000	11900000	24400000	0	26500000	72300000	56200000	208000000	113000000	0	0	13900000
XP_020353651.1	gene11971:100194509	NM_001139595.1	NP_001133067.1	tmod4	FALSE	FALSE	tropomodulin 4 (muscle)	343	1342	1	protein_coding	28	gi|1158897955|ref|XP_020353651.1|	gi|213511803|ref|NP_001133067.1|	97.96	343	7	0	1	343	1	343	0	694	XP_020353651.1	XP_020353651.1	XP_020353651.1 tropomodulin-4-like [Oncorhynchus kisutch]	470000000	295000000	420000000	342000000	337000000	400000000	366000000	192000000	161000000	129000000	193000000	229000000	389000000	186000000	273000000	278000000	190000000	412000000	324000000	253000000	238000000	345000000
XP_020353786.1	gene4204:100286726	NM_001146666.1	NP_001140138.1	prs6b	FALSE	FALSE	26S protease regulatory subunit 6B	418	1613	1	protein_coding	26	gi|1158898212|ref|XP_020353786.1|	gi|226443298|ref|NP_001140138.1|	99.52	418	2	0	1	418	1	418	0	852	XP_020353786.1;XP_020364037.1	XP_020353786.1;XP_020364037.1	XP_020353786.1 26S protease regulatory subunit 6B-like [Oncorhynchus kisutch];XP_020364037.1 26S protease regulatory subunit 6B [Oncorhynchus kisutch]	16900000	17700000	23900000	22800000	22100000	17300000	11500000	14900000	0	0	10400000	14300000	16600000	9915100	14600000	11900000	7614800	19600000	11600000	7814500	9575000	21700000
XP_020353898.1	gene11739:100194617	NM_001139702.1	NP_001133174.1	tpi1b	FALSE	FALSE	triosephosphate isomerase 1b	247	1383	1	protein_coding	28	gi|1158898429|ref|XP_020353898.1|	gi|213515400|ref|NP_001133174.1|	99.6	247	1	0	1	247	1	247	2e-142	503	XP_020353898.1	XP_020353898.1	XP_020353898.1 triosephosphate isomerase B-like [Oncorhynchus kisutch]	17000000000	17300000000	18800000000	13400000000	17500000000	18200000000	15300000000	22400000000	15400000000	14800000000	13400000000	13700000000	17200000000	12500000000	25300000000	7840000000	5680000000	12900000000	11000000000	11700000000	8020000000	8310000000
XP_020354295.1	gene20667:100196494	NM_001141523.1	NP_001134995.1	gamt	FALSE	FALSE	guanidinoacetate N-methyltransferase	234	908	1	protein_coding	28	gi|1158899194|ref|XP_020354295.1|	gi|218931246|ref|NP_001134995.1|	99.57	234	1	0	1	234	1	234	6e-138	488	XP_020354295.1	XP_020354295.1	XP_020354295.1 guanidinoacetate N-methyltransferase [Oncorhynchus kisutch]	91400000	101000000	106000000	105000000	99500000	106000000	123000000	262000000	114000000	91400000	78000000	91800000	105000000	93800000	126000000	102000000	82300000	123000000	184000000	118000000	74000000	82500000
XP_020354919.1	gene21106:106560288	XM_014123036.1	XP_013978511.1	LOC106560288	FALSE	FALSE	plasminogen activator inhibitor 1 RNA-binding protein-like	422	2817	1	protein_coding	26	gi|1158900379|ref|XP_020354919.1|	gi|929121829|ref|XP_013978512.1|	94.12	425	21	2	1	425	1	421	5e-158	556	XP_020354919.1;XP_020354918.1;XP_020322902.1;XP_020322901.1;XP_020322900.1	XP_020354919.1;XP_020354918.1	XP_020354919.1 plasminogen activator inhibitor 1 RNA-binding protein-like isoform X2 [Oncorhynchus kisutch];XP_020354918.1 plasminogen activator inhibitor 1 RNA-binding protein-like isoform X1 [Oncorhynchus kisutch]	28300000	17000000	21500000	17000000	9813900	20600000	21100000	47800000	27700000	35000000	21800000	24500000	22400000	17600000	32900000	15900000	15100000	0	8361600	0	35100000	73400000
XP_020355003.1	gene21165:106560346	XM_014123186.1	XP_013978661.1	LOC106560346	FALSE	FALSE	proteasome subunit alpha type-7-like	251	1173	1	protein_coding	26	gi|1158900538|ref|XP_020355003.1|	gi|929122115|ref|XP_013978661.1|	100	251	0	0	1	251	1	251	1e-145	514	XP_020355003.1	XP_020355003.1	XP_020355003.1 proteasome subunit alpha type-7-like [Oncorhynchus kisutch]	20300000	27900000	26100000	30700000	43000000	18400000	24900000	16600000	0	0	14800000	18500000	21700000	17700000	24000000	13600000	8581900	20600000	15200000	13900000	27500000	23300000
XP_020355119.1	gene21290:106560477	XM_014123434.1	XP_013978909.1	LOC106560477	FALSE	FALSE	phosphoglucomutase-1-like	561	2286	1	protein_coding	28	gi|1158900761|ref|XP_020355119.1|	gi|929122593|ref|XP_013978909.1|	98.22	561	10	0	1	561	1	561	0	1138	XP_020355119.1	XP_020355119.1	XP_020355119.1 phosphoglucomutase-1 [Oncorhynchus kisutch]	2390000000	3300000000	2720000000	2410000000	2020000000	2540000000	1240000000	3070000000	1370000000	2030000000	2230000000	1220000000	1680000000	1360000000	2730000000	1890000000	1320000000	2140000000	1920000000	2250000000	1440000000	1090000000
XP_020355639.1	gene31592:106570460	XM_014142822.1	XP_013998297.1	LOC106570460	FALSE	FALSE	collagen alpha-2(I) chain	1356	5112	1	protein_coding	27	gi|1158901784|ref|XP_020355639.1|	gi|929244460|ref|XP_013998298.1|	98.82	1352	16	0	1	1352	1	1352	0	2427	XP_020355639.1;XP_020355638.1	XP_020355639.1;XP_020355638.1	XP_020355639.1 collagen alpha-2(I) chain isoform X2 [Oncorhynchus kisutch];XP_020355638.1 collagen alpha-2(I) chain isoform X1 [Oncorhynchus kisutch]	56000000	23600000	28000000	35400000	57200000	26100000	90800000	11800000	27800000	80000000	36300000	17100000	17500000	50800000	22700000	58100000	58800000	38100000	32100000	0	24500000	83800000
XP_020355713.1	gene31521:106570380	XM_014142643.1	XP_013998118.1	LOC106570380	FALSE	FALSE	succinate dehydrogenase [ubiquinone] flavoprotein subunit%2C mitochondrial	661	2207	1	protein_coding	21	gi|1158901929|ref|XP_020355713.1|	gi|929244122|ref|XP_013998118.1|	98.49	661	10	0	1	661	1	661	0	1366	XP_020355713.1;XP_020360562.1;XP_020325187.1	XP_020355713.1;XP_020360562.1	XP_020355713.1 succinate dehydrogenase [ubiquinone] flavoprotein subunit, mitochondrial [Oncorhynchus kisutch];XP_020360562.1 LOW QUALITY PROTEIN: succinate dehydrogenase [ubiquinone] flavoprotein subunit, mitochondrial-like [Oncorhynchus kisutch]	4532800	5524600	3523700	6372400	4845600	4533100	3743700	0	0	0	0	4982400	16100000	19100000	9578600	12400000	0	0	15800000	9676100	0	6208600
XP_020356131.1	gene31099:100196887	NM_001141909.1	NP_001135381.1	ef1a	FALSE	FALSE	elongation factor 1-alpha	462	1639	1	protein_coding	28	gi|1158902731|ref|XP_020356131.1|	gi|213514454|ref|NP_001135381.1|	99.78	462	1	0	1	462	1	462	0	945	XP_020356131.1	XP_020356131.1	XP_020356131.1 elongation factor 1-alpha [Oncorhynchus kisutch]	283000000	445000000	526000000	281000000	194000000	390000000	269000000	469000000	252000000	400000000	258000000	439000000	358000000	222000000	400000000	1040000000	772000000	1000000000	1040000000	636000000	893000000	630000000
XP_020356584.1	gene17758:106610810	XM_014210412.1	XP_014065887.1	LOC106610810	FALSE	FALSE	polyadenylate-binding protein 4-like	639	2731	1	protein_coding	26	gi|1158903616|ref|XP_020356584.1|	gi|929109260|ref|XP_014065887.1|	99.69	639	0	1	1	637	1	639	0	1291	XP_020356584.1;XP_020343781.1;XP_020343779.1	XP_020356584.1;XP_020343781.1;XP_020343779.1	XP_020356584.1 polyadenylate-binding protein 4-like [Oncorhynchus kisutch];XP_020343781.1 polyadenylate-binding protein 4-like isoform X2 [Oncorhynchus kisutch];XP_020343779.1 polyadenylate-binding protein 4-like isoform X1 [Oncorhynchus kisutch]	39600000	43000000	17100000	39300000	21800000	31300000	0	101000000	31400000	60000000	0	38600000	45200000	25400000	48200000	53600000	46200000	50400000	54600000	43000000	52300000	75600000
XP_020356644.1	gene17836:106610855	XM_014210487.1	XP_014065962.1	LOC106610855	FALSE	FALSE	adenylosuccinate synthetase isozyme 1 C-like	459	3941	1	protein_coding	28	gi|1158903743|ref|XP_020356644.1|	gi|929109401|ref|XP_014065962.1|	98.69	459	6	0	1	459	1	459	0	941	XP_020356644.1	XP_020356644.1	XP_020356644.1 adenylosuccinate synthetase isozyme 1 C-like [Oncorhynchus kisutch]	155000000	150000000	141000000	145000000	94500000	105000000	128000000	174000000	95200000	101000000	118000000	116000000	127000000	92000000	117000000	141000000	94200000	148000000	103000000	130000000	204000000	169000000
XP_020356801.1	gene42824:106581666	XM_014163867.1	XP_014019342.1	LOC106581666	FALSE	FALSE	collagen alpha-3(VI) chain-like	3136	10339	1	protein_coding	28	gi|1158855412|ref|XP_020356801.1|	gi|929284730|ref|XP_014019345.1|	81.86	3059	465	16	37	3029	1	3035	0	4834	XP_020356801.1	XP_020356801.1	XP_020356801.1 collagen alpha-3(VI) chain-like [Oncorhynchus kisutch]	122000000	58200000	43000000	94600000	186000000	106000000	175000000	55900000	145000000	106000000	75600000	40300000	114000000	120000000	88100000	141000000	83700000	57600000	52200000	85500000	118000000	153000000
XP_020357063.1	gene18167:100194616	NM_001139701.1	NP_001133173.1	cf12	FALSE	FALSE	cofilin 2	166	1532	1	protein_coding	28	gi|1158904560|ref|XP_020357063.1|	gi|213515222|ref|NP_001133173.1|	100	166	0	0	1	166	1	166	5e-92	335	XP_020357063.1;XP_020343335.1	XP_020357063.1;XP_020343335.1	XP_020357063.1 cofilin-2 [Oncorhynchus kisutch];XP_020343335.1 cofilin-2-like [Oncorhynchus kisutch]	95700000	99800000	120000000	93300000	101000000	108000000	71000000	75100000	53900000	57400000	62900000	118000000	128000000	51600000	98600000	84900000	67600000	129000000	99000000	69900000	64500000	116000000
XP_020357128.1	gene18253:106611334	XM_014211460.1	XP_014066935.1	LOC106611334	FALSE	FALSE	trifunctional enzyme subunit alpha%2C mitochondrial-like	762	2898	1	protein_coding	28	gi|1158904703|ref|XP_020357128.1|	gi|929111255|ref|XP_014066935.1|	98.16	762	14	0	1	762	1	762	0	1533	XP_020357128.1	XP_020357128.1	XP_020357128.1 LOW QUALITY PROTEIN: trifunctional enzyme subunit alpha, mitochondrial-like [Oncorhynchus kisutch]	68500000	74800000	61200000	101000000	118000000	53200000	117000000	66500000	99700000	57500000	79400000	84900000	111000000	212000000	69400000	76900000	59400000	108000000	120000000	87200000	104000000	132000000
XP_020357195.1	gene56469:106591812	XM_014183075.1	XP_014038550.1	LOC106591812	FALSE	FALSE	galectin-3-like	401	2403	1	protein_coding	21	gi|1158904845|ref|XP_020357195.1|	gi|929321534|ref|XP_014038550.1|	93.28	402	12	3	1	388	1	401	1e-156	551	XP_020357195.1;XP_020357194.1	XP_020357195.1;XP_020357194.1	XP_020357195.1 galectin-3-like [Oncorhynchus kisutch];XP_020357194.1 galectin-3-like [Oncorhynchus kisutch]	5823800	5089200	5989400	5803500	4258900	6352800	0	0	0	0	0	3555000	0	5877700	5135800	5195800	4989200	0	5012200	3737700	3225000	3915500
XP_020357280.1	gene47634:106586354	XM_014173550.1	XP_014029025.1	neb	FALSE	FALSE	nebulin	5851	18632	1	protein_coding	28	gi|1158855464|ref|XP_020357280.1|	gi|929303093|ref|XP_014029025.1|	71.11	6112	1378	57	211	6262	68	5851	0	8318	XP_020357280.1	XP_020357280.1	XP_020357280.1 LOW QUALITY PROTEIN: nebulin-like [Oncorhynchus kisutch]	169000000	174000000	151000000	303000000	239000000	129000000	136000000	124000000	196000000	152000000	193000000	160000000	113000000	272000000	147000000	236000000	296000000	320000000	352000000	378000000	224000000	247000000
XP_020357710.1	gene19025:106611966	XM_014212683.1	XP_014068158.1	immt	FALSE	FALSE	inner membrane protein%2C mitochondrial	763	3168	1	protein_coding	23	gi|1158905811|ref|XP_020357710.1|	gi|929113539|ref|XP_014068158.1|	91.38	766	16	4	1	719	1	763	0	1344	XP_020357710.1;XP_020357709.1;XP_020357708.1	XP_020357710.1;XP_020357709.1;XP_020357708.1	XP_020357710.1 MICOS complex subunit MIC60 isoform X3 [Oncorhynchus kisutch];XP_020357709.1 MICOS complex subunit MIC60 isoform X2 [Oncorhynchus kisutch];XP_020357708.1 MICOS complex subunit MIC60 isoform X1 [Oncorhynchus kisutch]	20000000	12900000	14300000	21300000	22000000	19200000	20300000	0	0	21200000	0	17800000	19500000	36900000	26600000	28400000	26900000	0	0	31000000	36600000	40300000
XP_020358158.1	gene18550:106611558	XM_014211902.1	XP_014067377.1	LOC106611558	FALSE	FALSE	peptidyl-prolyl cis-trans isomerase D-like	371	1569	1	protein_coding	25	gi|1158906672|ref|XP_020358158.1|	gi|929112100|ref|XP_014067377.1|	98.92	371	4	0	1	371	1	371	0	765	XP_020358158.1;XP_020308442.1	XP_020358158.1	XP_020358158.1 peptidyl-prolyl cis-trans isomerase D-like [Oncorhynchus kisutch]	15400000	15200000	21100000	12900000	15400000	15600000	19100000	26500000	21700000	0	16200000	0	16800000	10600000	20300000	18400000	16100000	20200000	0	16600000	15400000	14000000
XP_020358495.1	gene41939:106580784	XM_014162192.1	XP_014017667.1	LOC106580784	FALSE	FALSE	14-3-3 protein epsilon-like	257	1954	1	protein_coding	28	gi|1158907322|ref|XP_020358495.1|	gi|929281523|ref|XP_014017669.1|	99.58	240	1	0	1	240	1	240	9e-139	491	XP_020358495.1;XP_020358494.1;XP_020358493.1;XP_020358492.1	XP_020358495.1;XP_020358494.1;XP_020358493.1;XP_020358492.1	XP_020358495.1 14-3-3 protein epsilon-like isoform X3 [Oncorhynchus kisutch];XP_020358494.1 14-3-3 protein epsilon-like isoform X3 [Oncorhynchus kisutch];XP_020358493.1 14-3-3 protein epsilon-like isoform X2 [Oncorhynchus kisutch];XP_020358492.1 14-3-3 pro	81400000	108000000	121000000	68500000	62900000	77800000	57700000	63300000	20400000	40900000	50500000	66600000	97000000	46900000	72500000	95700000	62500000	119000000	111000000	74000000	70300000	105000000
XP_020358530.1	gene41976:100136573	XM_014162053.1	XP_014017528.1	LOC100136573	FALSE	FALSE	apolipoprotein A-I	262	1229	1	protein_coding	28	gi|1158907390|ref|XP_020358530.1|	gi|929281261|ref|XP_014017528.1|	91.22	262	23	0	1	262	1	262	3e-130	462	XP_020358530.1	XP_020358530.1	XP_020358530.1 apolipoprotein A-I-1 [Oncorhynchus kisutch]	314000000	337000000	255000000	259000000	723000000	426000000	457000000	354000000	325000000	200000000	193000000	244000000	419000000	310000000	324000000	123000000	77000000	112000000	137000000	196000000	151000000	266000000
XP_020358592.1	gene19692:106612591	XM_014213886.1	XP_014069361.1	LOC106612591	FALSE	FALSE	creatine kinase M-type-like	380	1567	1	protein_coding	28	gi|1158907505|ref|XP_020358592.1|	gi|929115801|ref|XP_014069360.1|	99.47	380	2	0	1	380	1	380	0	786	XP_020358592.1	XP_020358592.1	XP_020358592.1 creatine kinase M-type-like [Oncorhynchus kisutch]	14900000000	11900000000	14000000000	17900000000	25200000000	14200000000	49400000000	25900000000	37700000000	18700000000	31700000000	22200000000	32100000000	28300000000	20700000000	10200000000	8970000000	13400000000	12400000000	16700000000	13400000000	11300000000
XP_020358780.1	gene42202:106581054	XM_014162762.1	XP_014018237.1	LOC106581054	FALSE	FALSE	T-complex protein 1 subunit zeta-like	531	2061	1	protein_coding	24	gi|1158907860|ref|XP_020358780.1|	gi|929282571|ref|XP_014018237.1|	99.81	531	1	0	1	531	1	531	0	1082	XP_020358780.1;XP_020323522.1	XP_020358780.1;XP_020323522.1	XP_020358780.1 T-complex protein 1 subunit zeta [Oncorhynchus kisutch];XP_020323522.1 T-complex protein 1 subunit zeta-like [Oncorhynchus kisutch]	12400000	25900000	22900000	8923200	0	16900000	0	22600000	8628700	15600000	0	17500000	19800000	11400000	23200000	31700000	16000000	18600000	0	16500000	17400000	14300000
XP_020358781.1	gene42203:106581056	XM_014162766.1	XP_014018241.1	LOC106581056	FALSE	FALSE	phosphorylase b kinase gamma catalytic chain%2C skeletal muscle/heart isoform-like	394	2623	1	protein_coding	23	gi|1158907862|ref|XP_020358781.1|	gi|929282579|ref|XP_014018241.1|	99.24	394	3	0	1	394	1	394	0	819	XP_020358781.1	XP_020358781.1	XP_020358781.1 phosphorylase b kinase gamma catalytic chain, skeletal muscle/heart isoform [Oncorhynchus kisutch]	54400000	91900000	70700000	58600000	33600000	65600000	0	73200000	0	0	0	0	40000000	14600000	32600000	75800000	56100000	81600000	78900000	89800000	59000000	49000000
XP_020358812.1	gene42237:100194987	NM_001140016.1	NP_001133488.1	143g2	FALSE	FALSE	14-3-3 protein gamma-2	248	2509	1	protein_coding	26	gi|1158907921|ref|XP_020358812.1|	gi|213515150|ref|NP_001133488.1|	100	248	0	0	1	248	1	248	7e-145	511	XP_020358812.1	XP_020358812.1	XP_020358812.1 14-3-3 protein gamma-2 [Oncorhynchus kisutch]	27700000	22000000	25500000	17200000	21200000	23200000	18800000	32200000	0	23300000	12400000	22700000	23200000	0	13000000	17900000	11200000	29500000	14900000	18200000	17900000	34500000
XP_020359147.1	gene19314:100194671	XM_014213298.1	XP_014068773.1	anxa6	FALSE	FALSE	annexin A6	667	3035	1	protein_coding	26	gi|1158908566|ref|XP_020359147.1|	gi|213514676|ref|NP_001133223.1|	63.8	163	10	2	1	142	480	614	1e-48	190	XP_020359147.1	XP_020359147.1	XP_020359147.1 annexin A6-like [Oncorhynchus kisutch]	23200000	36700000	23600000	28000000	15800000	31900000	0	23100000	0	47900000	30300000	46900000	33200000	31400000	34100000	39600000	25100000	70600000	62100000	38800000	38600000	22200000
XP_020359157.1	gene3690:106577194	XM_014155075.1	XP_014010550.1	LOC106577194	FALSE	FALSE	40S ribosomal protein S9	194	776	1	protein_coding	25	gi|1158855748|ref|XP_020359157.1|	gi|929064107|ref|XP_014010550.1|	100	194	0	0	1	194	1	194	5e-108	388	XP_020359157.1;XP_020359151.1;XP_020333607.1;XP_020359167.1;XP_020359162.1	XP_020359157.1;XP_020359151.1;XP_020333607.1;XP_020359167.1;XP_020359162.1	XP_020359157.1 40S ribosomal protein S9 isoform X1 [Oncorhynchus kisutch];XP_020359151.1 40S ribosomal protein S9 isoform X1 [Oncorhynchus kisutch];XP_020333607.1 40S ribosomal protein S9 [Oncorhynchus kisutch];XP_020359167.1 40S ribosomal protein S9 isofo	34500000	67100000	64300000	42700000	20000000	51600000	33000000	42500000	31800000	21100000	0	27500000	35700000	26700000	58000000	23300000	21700000	18100000	0	0	76700000	74300000
XP_020359488.1	gene41832:106580669	XM_014161976.1	XP_014017451.1	LOC106580669	FALSE	FALSE	eukaryotic translation initiation factor 4H-like	289	2924	1	protein_coding	26	gi|1158909197|ref|XP_020359488.1|	gi|929281120|ref|XP_014017452.1|	99.61	255	1	0	1	255	33	287	3e-137	486	XP_020359488.1;XP_020359487.1	XP_020359488.1;XP_020359487.1	XP_020359488.1 eukaryotic translation initiation factor 4H-like isoform X2 [Oncorhynchus kisutch];XP_020359487.1 eukaryotic translation initiation factor 4H-like isoform X1 [Oncorhynchus kisutch]	47100000	58000000	53000000	44800000	64200000	61700000	75000000	67700000	60200000	38000000	61000000	46100000	47400000	19400000	57800000	9400100	14600000	17700000	13000000	0	12400000	16700000
XP_020359554.1	gene15849:106608954	XM_014207207.1	XP_014062682.1	LOC106608954	FALSE	FALSE	eukaryotic initiation factor 4A-I	407	2906	1	protein_coding	27	gi|1158909327|ref|XP_020359554.1|	gi|929103183|ref|XP_014062682.1|	100	407	0	0	1	407	1	407	0	842	XP_020359554.1;XP_020346850.1	XP_020359554.1;XP_020346850.1	XP_020359554.1 eukaryotic initiation factor 4A-I [Oncorhynchus kisutch];XP_020346850.1 eukaryotic initiation factor 4A-I [Oncorhynchus kisutch]	35200000	50200000	33000000	25100000	18700000	61200000	0	25500000	26000000	31800000	26300000	32100000	26300000	22000000	37100000	96600000	71300000	90600000	74800000	63300000	76100000	36400000
XP_020359907.1	gene15515:106608670	XM_014206764.1	XP_014062239.1	LOC106608670	FALSE	FALSE	eukaryotic translation initiation factor 5A-1	155	1053	1	protein_coding	28	gi|1158909998|ref|XP_020359907.1|	gi|929102329|ref|XP_014062239.1|	100	155	0	0	1	155	1	155	5e-88	321	XP_020359907.1;XP_020359906.1;XP_020347195.1	XP_020359907.1;XP_020359906.1;XP_020347195.1	XP_020359907.1 eukaryotic translation initiation factor 5A-1 [Oncorhynchus kisutch];XP_020359906.1 eukaryotic translation initiation factor 5A-1 [Oncorhynchus kisutch];XP_020347195.1 eukaryotic translation initiation factor 5A-1 [Oncorhynchus kisutch]	74800000	79000000	85800000	65000000	56300000	77900000	63700000	48700000	58200000	59100000	56000000	67300000	80600000	35700000	87300000	45600000	32600000	53500000	60600000	34200000	27600000	46500000
XP_020360195.1	gene36456:100306817	NM_001165356.1	NP_001158828.1	ola1	FALSE	FALSE	Obg-like ATPase 1	397	2326	1	protein_coding	28	gi|1158910550|ref|XP_020360195.1|	gi|259155172|ref|NP_001158828.1|	100	397	0	0	1	397	1	397	0	816	XP_020360195.1;XP_020338088.1	XP_020360195.1;XP_020338088.1	XP_020360195.1 obg-like ATPase 1 [Oncorhynchus kisutch];XP_020338088.1 obg-like ATPase 1 [Oncorhynchus kisutch]	29300000	38800000	37200000	21800000	23100000	30400000	44700000	75700000	37500000	34900000	28800000	39800000	33300000	26900000	53600000	39100000	34400000	58000000	51800000	49400000	38800000	52700000
XP_020360209.1	gene3728:100196277	NM_001141306.1	NP_001134778.1	rs19	FALSE	FALSE	40S ribosomal protein S19	151	1266	1	protein_coding	28	gi|1158855954|ref|XP_020360209.1|	gi|213512314|ref|NP_001134778.1|	99.34	151	1	0	1	151	1	151	5e-84	308	XP_020360209.1;XP_020353330.1	XP_020360209.1;XP_020353330.1	XP_020360209.1 40S ribosomal protein S19 [Oncorhynchus kisutch];XP_020353330.1 40S ribosomal protein S19 [Oncorhynchus kisutch]	60200000	77300000	96900000	59600000	42300000	93400000	70800000	168000000	54500000	65800000	31600000	71800000	65000000	33400000	106000000	42900000	19100000	22400000	25400000	18400000	84300000	110000000
XP_020360563.1	gene31522:106570382	XM_014142648.1	XP_013998123.1	LOC106570382	FALSE	FALSE	proteasome subunit alpha type-2	254	1088	1	protein_coding	25	gi|1158911223|ref|XP_020360563.1|	gi|929244126|ref|XP_013998121.1|	99.57	234	1	0	1	234	21	254	3e-136	482	XP_020360563.1;XP_020355712.1;XP_020331825.1	XP_020360563.1;XP_020355712.1;XP_020331825.1	XP_020360563.1 proteasome subunit alpha type-2 [Oncorhynchus kisutch];XP_020355712.1 proteasome subunit alpha type-2-like [Oncorhynchus kisutch];XP_020331825.1 proteasome subunit alpha type-2-like [Oncorhynchus kisutch]	14600000	8825700	12300000	8533500	12300000	11700000	0	21500000	0	9737400	8958300	17700000	23300000	13400000	20100000	14600000	9130700	17600000	0	9016900	21900000	21600000
XP_020360824.1	gene50330:100136444	NM_001123578.1	NP_001117050.1	fabp3	FALSE	TRUE	fatty acid binding protein 3%2C muscle and heart	133	426	1	protein_coding	26	gi|1158911724|ref|XP_020360824.1|	gi|185134100|ref|NP_001117050.1|	97.74	133	3	0	34	166	1	133	1e-70	264	XP_020360824.1;XP_020352070.1;XP_020311114.1	XP_020360824.1	XP_020360824.1 fatty acid-binding protein, heart [Oncorhynchus kisutch]	58600000	57400000	51400000	55100000	55200000	63700000	41200000	55200000	0	85300000	0	109000000	153000000	112000000	97400000	24700000	32000000	57600000	30600000	26800000	131000000	173000000
XP_020361093.1	gene31199:106569946	XM_014141728.1	XP_013997203.1	LOC106569946	FALSE	FALSE	40S ribosomal protein S18	152	609	1	protein_coding	28	gi|1158912234|ref|XP_020361093.1|	gi|929242405|ref|XP_013997203.1|	100	152	0	0	1	152	1	152	1e-83	307	XP_020361093.1;XP_020361091.1;XP_020355982.1	XP_020361093.1;XP_020361091.1;XP_020355982.1	XP_020361093.1 40S ribosomal protein S18 isoform X2 [Oncorhynchus kisutch];XP_020361091.1 40S ribosomal protein S18 isoform X1 [Oncorhynchus kisutch];XP_020355982.1 40S ribosomal protein S18 [Oncorhynchus kisutch]	58500000	117000000	52400000	54100000	36000000	48100000	54500000	115000000	54900000	54900000	36400000	56600000	67000000	36500000	105000000	27400000	21200000	41300000	40700000	18600000	89400000	89800000
XP_020361166.1	gene31154:100195261	NM_001140290.1	NP_001133762.1	enog	FALSE	FALSE	Gamma-enolase	434	2076	1	protein_coding	27	gi|1158912377|ref|XP_020361166.1|	gi|213513750|ref|NP_001133762.1|	99.08	434	4	0	1	434	1	434	0	887	XP_020361166.1;XP_020361165.1;XP_020361163.1;XP_020361161.1;XP_020356046.1;XP_020356045.1;XP_020356044.1;XP_020361162.1	XP_020361166.1;XP_020361165.1;XP_020361163.1;XP_020361161.1;XP_020356046.1;XP_020356045.1;XP_020356044.1	XP_020361166.1 gamma-enolase-like isoform X4 [Oncorhynchus kisutch];XP_020361165.1 gamma-enolase-like isoform X4 [Oncorhynchus kisutch];XP_020361163.1 gamma-enolase-like isoform X3 [Oncorhynchus kisutch];XP_020361161.1 gamma-enolase-like isoform X1 [Oncorh	528000000	804000000	769000000	524000000	547000000	798000000	475000000	820000000	410000000	475000000	627000000	393000000	652000000	348000000	921000000	858000000	692000000	1300000000	1190000000	970000000	93300000	73500000
XP_020361182.1	gene49814:106588431	XM_014177417.1	XP_014032892.1	LOC106588431	FALSE	FALSE	glyceraldehyde-3-phosphate dehydrogenase-like	334	1358	1	protein_coding	28	gi|1158912408|ref|XP_020361182.1|	gi|929310419|ref|XP_014032892.1|	99.1	334	3	0	1	334	1	334	0	681	XP_020361182.1	XP_020361182.1	XP_020361182.1 glyceraldehyde-3-phosphate dehydrogenase-like [Oncorhynchus kisutch]	635000000	877000000	821000000	645000000	682000000	1090000000	690000000	364000000	577000000	655000000	310000000	188000000	1010000000	669000000	629000000	414000000	244000000	156000000	283000000	354000000	637000000	466000000
XP_020361228.1	gene31101:106570028	XM_014141919.1	XP_013997394.1	LOC106570028	FALSE	FALSE	60S ribosomal protein L11	187	647	1	protein_coding	28	gi|1158912491|ref|XP_020361228.1|	gi|929242765|ref|XP_013997395.1|	100	178	0	0	1	178	1	178	4e-101	365	XP_020361228.1;XP_020356130.1	XP_020361228.1;XP_020356130.1	XP_020361228.1 60S ribosomal protein L11 [Oncorhynchus kisutch];XP_020356130.1 60S ribosomal protein L11-like [Oncorhynchus kisutch]	69300000	113000000	90400000	70800000	36200000	84800000	47200000	102000000	48600000	52800000	30400000	49900000	56800000	35700000	93600000	61800000	60900000	46700000	54200000	46800000	76000000	99900000
XP_020361343.1	gene31043:106570065	XM_014142016.1	XP_013997491.1	LOC106570065	FALSE	FALSE	40S ribosomal protein S5-like	350	2036	1	protein_coding	28	gi|1158912704|ref|XP_020361343.1|	gi|929242944|ref|XP_013997491.1|	100	205	0	0	1	205	146	350	8e-120	427	XP_020361343.1;XP_020356217.1	XP_020361343.1;XP_020356217.1	XP_020361343.1 40S ribosomal protein S5 [Oncorhynchus kisutch];XP_020356217.1 40S ribosomal protein S5 [Oncorhynchus kisutch]	49700000	74200000	69500000	47800000	28400000	78300000	67000000	157000000	49500000	61100000	32500000	56200000	67100000	26700000	110000000	54800000	23700000	57200000	51200000	24200000	98600000	99600000
XP_020361478.1	gene33025:100195171	NM_001140200.1	NP_001133672.1	143b2	FALSE	FALSE	14-3-3 protein beta/alpha-2	244	2505	1	protein_coding	28	gi|1158912961|ref|XP_020361478.1|	gi|213512804|ref|NP_001133672.1|	100	244	0	0	1	244	1	244	2e-141	499	XP_020361478.1;XP_020315717.1	XP_020361478.1;XP_020315717.1	XP_020361478.1 14-3-3 protein beta/alpha-2-like [Oncorhynchus kisutch];XP_020315717.1 14-3-3 protein beta/alpha-2 [Oncorhynchus kisutch]	102000000	99200000	95100000	78500000	75600000	102000000	41700000	62700000	9143500	54100000	41200000	60200000	93800000	42000000	83700000	91200000	44300000	85800000	91900000	85000000	106000000	109000000
XP_020361593.1	gene27817:100286403	XM_014135034.1	XP_013990509.1	LOC100286403	FALSE	FALSE	nascent polypeptide-associated complex subunit alpha	862	2822	1	protein_coding	27	gi|1158913177|ref|XP_020361593.1|	gi|929228116|ref|XP_013990510.1|	68.17	443	66	8	279	666	425	847	8e-118	423	XP_020361593.1;XP_020361592.1;XP_020361590.1;XP_020361595.1;XP_020314710.1;XP_020361594.1;XP_020362557.1;XP_020362556.1	XP_020361593.1;XP_020361592.1;XP_020361590.1;XP_020361595.1;XP_020314710.1;XP_020361594.1	XP_020361593.1 nascent polypeptide-associated complex subunit alpha, muscle-specific form isoform X3 [Oncorhynchus kisutch];XP_020361592.1 nascent polypeptide-associated complex subunit alpha, muscle-specific form isoform X2 [Oncorhynchus kisutch];XP_02036	25100000	26100000	22300000	20600000	9066000	21200000	10000000	22900000	0	39900000	15100000	21300000	10600000	22600000	18300000	23300000	42800000	25700000	28700000	7093000	14200000	32800000
XP_020361620.1	gene27838:106566701	XM_014134996.1	XP_013990471.1	LOC106566701	FALSE	FALSE	SH3 and cysteine-rich domain-containing protein 3-like	335	2292	1	protein_coding	27	gi|1158913227|ref|XP_020361620.1|	gi|929228045|ref|XP_013990471.1|	98.81	335	4	0	1	335	1	335	0	691	XP_020361620.1;XP_020361619.1;XP_020361618.1;XP_020314982.1;XP_020314981.1	XP_020361620.1;XP_020361619.1;XP_020361618.1;XP_020314982.1;XP_020314981.1	XP_020361620.1 SH3 and cysteine-rich domain-containing protein 3-like [Oncorhynchus kisutch];XP_020361619.1 SH3 and cysteine-rich domain-containing protein 3-like [Oncorhynchus kisutch];XP_020361618.1 SH3 and cysteine-rich domain-containing protein 3-like	26700000	24200000	20800000	24300000	23800000	17600000	54800000	24900000	0	17900000	21500000	17100000	22500000	20700000	15000000	11800000	16600000	24900000	20400000	19600000	21000000	23300000
XP_020361902.1	gene33361:106572105	XM_014145948.1	XP_014001423.1	LOC106572105	FALSE	FALSE	troponin C%2C skeletal muscle	160	1154	1	protein_coding	28	gi|1158913759|ref|XP_020361902.1|	gi|929250405|ref|XP_014001423.1|	99.38	160	1	0	1	160	1	160	5e-85	311	XP_020361902.1	XP_020361902.1	XP_020361902.1 troponin C, skeletal muscle [Oncorhynchus kisutch]	304000000	211000000	236000000	178000000	200000000	300000000	196000000	379000000	233000000	326000000	395000000	499000000	446000000	219000000	488000000	97000000	62000000	64600000	56100000	93600000	53400000	194000000
XP_020362049.1	gene33451:100196648	NM_001141677.1	NP_001135149.1	ampd1	FALSE	FALSE	adenosine monophosphate deaminase 1	740	2769	1	protein_coding	28	gi|1158914033|ref|XP_020362049.1|	gi|213512688|ref|NP_001135149.1|	97.3	740	20	0	1	740	1	740	0	1494	XP_020362049.1;XP_020362051.1;XP_020362050.1	XP_020362049.1;XP_020362051.1;XP_020362050.1	XP_020362049.1 AMP deaminase 1-like isoform X1 [Oncorhynchus kisutch];XP_020362051.1 AMP deaminase 1-like isoform X3 [Oncorhynchus kisutch];XP_020362050.1 AMP deaminase 1-like isoform X2 [Oncorhynchus kisutch]	1200000000	1360000000	1460000000	1210000000	762000000	1040000000	576000000	878000000	655000000	1460000000	1140000000	1080000000	614000000	653000000	989000000	1510000000	1400000000	1080000000	1790000000	1250000000	957000000	940000000
XP_020362105.1	gene4016:106580348	XM_014161298.1	XP_014016773.1	LOC106580348	FALSE	FALSE	T-complex protein 1 subunit gamma-like	540	1878	1	protein_coding	24	gi|1158856313|ref|XP_020362105.1|	gi|929065273|ref|XP_014016765.1|	100	540	0	0	1	540	1	540	0	1105	XP_020362105.1;XP_020353567.1;XP_020353568.1	XP_020362105.1;XP_020353567.1	XP_020362105.1 T-complex protein 1 subunit gamma-like [Oncorhynchus kisutch];XP_020353567.1 T-complex protein 1 subunit gamma-like [Oncorhynchus kisutch]	11800000	22200000	17800000	13700000	8962000	10800000	0	15800000	0	8293900	0	4434100	0	13700000	19900000	13800000	4835900	19600000	16300000	12200000	18900000	16900000
XP_020362351.1	gene33664:106572524	XM_014146760.1	XP_014002235.1	LOC106572524	FALSE	FALSE	citrate synthase%2C mitochondrial-like	472	4412	1	protein_coding	28	gi|1158914593|ref|XP_020362351.1|	gi|929251962|ref|XP_014002235.1|	99.58	472	2	0	1	472	1	472	0	978	XP_020362351.1	XP_020362351.1	XP_020362351.1 citrate synthase, mitochondrial [Oncorhynchus kisutch]	153000000	173000000	143000000	181000000	149000000	160000000	151000000	153000000	119000000	171000000	134000000	110000000	271000000	391000000	189000000	161000000	156000000	201000000	184000000	200000000	137000000	190000000
XP_020362590.1	gene33907:100195186	NM_001140215.1	NP_001133687.1	k2c8	FALSE	FALSE	Keratin%2C type II cytoskeletal 8	537	2310	1	protein_coding	28	gi|1158915040|ref|XP_020362590.1|	gi|213515186|ref|NP_001133687.1|	99.07	537	5	0	1	537	1	537	0	1080	XP_020362590.1	XP_020362590.1	XP_020362590.1 keratin, type II cytoskeletal 8-like [Oncorhynchus kisutch]	56800000	16600000	43200000	35400000	65100000	44500000	136000000	42600000	34200000	166000000	52900000	38000000	126000000	200000000	73500000	52900000	9794600	8306000	11000000	12100000	49200000	55300000
XP_020362608.1	gene15037:106608224	XM_014206056.1	XP_014061531.1	LOC106608224	FALSE	FALSE	26S protease regulatory subunit 4-like	440	1860	1	protein_coding	26	gi|1158915073|ref|XP_020362608.1|	gi|929100939|ref|XP_014061531.1|	100	440	0	0	1	440	1	440	0	892	XP_020362608.1	XP_020362608.1	XP_020362608.1 26S protease regulatory subunit 4 [Oncorhynchus kisutch]	21300000	21300000	19900000	28800000	42100000	23700000	0	0	16200000	17200000	16000000	15600000	20900000	17100000	22000000	20900000	8925900	22800000	20100000	16200000	20800000	20500000
XP_020362620.1	gene27423:106566373	XM_014134324.1	XP_013989799.1	LOC106566373	FALSE	FALSE	ATP synthase F(0) complex subunit B1%2C mitochondrial-like	284	1048	1	protein_coding	28	gi|1158915095|ref|XP_020362620.1|	gi|929226794|ref|XP_013989799.1|	91.39	209	18	0	1	209	34	242	1e-110	397	XP_020362620.1	XP_020362620.1	XP_020362620.1 ATP synthase F(0) complex subunit B1, mitochondrial-like [Oncorhynchus kisutch]	24500000	43300000	27300000	32800000	22700000	28400000	35400000	21100000	13400000	24800000	20300000	21900000	47400000	56900000	33100000	31500000	31900000	26600000	35400000	27000000	55200000	58700000
XP_020362630.1	gene34044:100194865	NM_001139894.1	NP_001133366.1	enoa	FALSE	FALSE	Alpha-enolase	432	1917	1	protein_coding	28	gi|1158915113|ref|XP_020362630.1|	gi|929253309|ref|XP_014002941.1|	97.7	434	8	1	1	434	1	432	0	874	XP_020362630.1	XP_020362630.1	XP_020362630.1 LOW QUALITY PROTEIN: alpha-enolase [Oncorhynchus kisutch]	4270000000	3940000000	4760000000	3200000000	3370000000	4490000000	2490000000	3830000000	2630000000	3660000000	3820000000	3010000000	4070000000	2630000000	4320000000	2430000000	1630000000	3130000000	2410000000	2270000000	1770000000	2630000000
XP_020362718.1	gene11971:100194509	NM_001139595.1	NP_001133067.1	tmod4	FALSE	FALSE	tropomodulin 4 (muscle)	343	1342	1	protein_coding	23	gi|1158856432|ref|XP_020362718.1|	gi|213511803|ref|NP_001133067.1|	97.38	343	9	0	1	343	1	343	0	692	XP_020362718.1	XP_020362718.1	XP_020362718.1 tropomodulin-4-like [Oncorhynchus kisutch]	34700000	18900000	20700000	25100000	32300000	30100000	30500000	0	0	0	20400000	13300000	38300000	18200000	31500000	20900000	21800000	39100000	24900000	28800000	9823800	0
XP_020363176.1	gene19474:106612458	XM_014213603.1	XP_014069078.1	LOC106612458	FALSE	FALSE	serine/threonine-protein phosphatase 2A 65 kDa regulatory subunit A beta isoform	589	3319	1	protein_coding	23	gi|1158916143|ref|XP_020363176.1|	gi|929115273|ref|XP_014069078.1|	99.66	589	2	0	1	589	1	589	0	1201	XP_020363176.1	XP_020363176.1	XP_020363176.1 serine/threonine-protein phosphatase 2A 65 kDa regulatory subunit A beta isoform isoform X1 [Oncorhynchus kisutch]	26900000	23400000	20000000	15800000	10000000	21900000	0	0	0	4387300	0	0	14400000	12900000	14000000	34900000	19400000	58800000	34300000	23900000	24700000	24300000
XP_020363391.1	gene19640:100196111	NM_001141140.1	NP_001134612.1	apoa1	FALSE	FALSE	apolipoprotein A-I	262	1177	1	protein_coding	25	gi|1158916534|ref|XP_020363391.1|	gi|213512936|ref|NP_001134612.1|	91.22	262	23	0	1	262	1	262	1e-126	451	XP_020363391.1	XP_020363391.1	XP_020363391.1 apolipoprotein A-I-2 [Oncorhynchus kisutch]	33600000	92100000	43700000	26000000	59100000	70000000	119000000	40400000	45000000	29600000	31900000	14600000	79800000	29900000	39400000	17700000	12200000	0	25800000	19600000	15500000	43700000
XP_020363460.1	gene19692:106612591	XM_014213886.1	XP_014069361.1	LOC106612591	FALSE	FALSE	creatine kinase M-type-like	380	1567	1	protein_coding	28	gi|1158916656|ref|XP_020363460.1|	gi|929115801|ref|XP_014069360.1|	98.68	380	5	0	1	380	1	380	0	784	XP_020363460.1	XP_020363460.1	XP_020363460.1 creatine kinase M-type-like [Oncorhynchus kisutch]	2640000000	1820000000	3210000000	4030000000	5970000000	2500000000	8870000000	3540000000	6910000000	2510000000	5340000000	3680000000	5800000000	7060000000	4190000000	2650000000	1610000000	2910000000	3040000000	3010000000	2340000000	2050000000
XP_020363808.1	gene42330:106581123	XM_014162883.1	XP_014018358.1	LOC106581123	FALSE	FALSE	SH3 domain-binding glutamic acid-rich-like protein	282	1384	1	protein_coding	28	gi|1158917300|ref|XP_020363808.1|	gi|929282877|ref|XP_014018409.1|	95.31	128	6	0	1	128	1	128	3e-67	251	XP_020363808.1;XP_020363807.1;XP_020363806.1;XP_020363805.1;XP_020363799.1;XP_020363790.1;XP_020363803.1;XP_020363802.1;XP_020363801.1;XP_020363800.1;XP_020363798.1;XP_020363797.1;XP_020363796.1;XP_020363795.1;XP_020363794.1;XP_020363792.1;XP_020363791.1;XP_020363789.1;XP_020363788.1;XP_020363787.1;XP_020363786.1;XP_020363785.1;XP_020363784.1;XP_020363783.1;XP_020363782.1;XP_020363781.1;XP_020363…	XP_020363808.1;XP_020363807.1;XP_020363806.1;XP_020363805.1;XP_020363799.1;XP_020363790.1;XP_020363803.1;XP_020363802.1;XP_020363801.1;XP_020363800.1;XP_020363798.1;XP_020363797.1;XP_020363796.1;XP_020363795.1;XP_020363794.1;XP_020363792.1;XP_020363791.1;XP_020363789.1;XP_020363788.1;XP_020363787.1;XP_020363786.1;XP_020363785.1;XP_020363784.1;XP_020363783.1;XP_020363782.1;XP_020363781.1;XP_020363…	XP_020363808.1 SH3 domain-binding glutamic acid-rich-like protein isoform X31 [Oncorhynchus kisutch];XP_020363807.1 SH3 domain-binding glutamic acid-rich-like protein isoform X30 [Oncorhynchus kisutch];XP_020363806.1 SH3 domain-binding glutamic acid-rich-l	85300000	67600000	60700000	89300000	129000000	89700000	124000000	68300000	56000000	29000000	63000000	69600000	103000000	46600000	114000000	29600000	25100000	42500000	33500000	27000000	27500000	67700000
XP_020363812.1	gene20025:106612983	XM_014214758.1	XP_014070233.1	LOC106612983	FALSE	FALSE	40S ribosomal protein S25-like	149	650	1	protein_coding	28	gi|1158917308|ref|XP_020363812.1|	gi|929117415|ref|XP_014070233.1|	100	149	0	0	1	149	1	149	3e-78	288	XP_020363812.1;XP_020358979.1	XP_020363812.1;XP_020358979.1	XP_020363812.1 40S ribosomal protein S25-like [Oncorhynchus kisutch];XP_020358979.1 40S ribosomal protein S25-like [Oncorhynchus kisutch]	110000000	144000000	195000000	78300000	68800000	133000000	64600000	128000000	56300000	56800000	42400000	64000000	99100000	48000000	125000000	37200000	40100000	40400000	58800000	17400000	98600000	123000000
XP_020364261.1	gene4233:106582677	XM_014165976.1	XP_014021451.1	LOC106582677	FALSE	FALSE	electron transfer flavoprotein subunit beta-like	253	1661	1	protein_coding	24	gi|1158856756|ref|XP_020364261.1|	gi|929066136|ref|XP_014021451.1|	99.08	218	2	0	1	218	36	253	1e-122	437	XP_020364261.1;XP_020364255.1;XP_020353819.1;XP_020353818.1	XP_020364261.1;XP_020364255.1;XP_020353819.1;XP_020353818.1	XP_020364261.1 electron transfer flavoprotein subunit beta-like isoform X2 [Oncorhynchus kisutch];XP_020364255.1 electron transfer flavoprotein subunit beta-like isoform X1 [Oncorhynchus kisutch];XP_020353819.1 electron transfer flavoprotein subunit beta i	14700000	12200000	12100000	16500000	14100000	14800000	21800000	0	0	14900000	0	0	43400000	65000000	12800000	8098900	6240100	10600000	8075700	8857600	17200000	27000000
XP_020364457.1	gene40706:106579590	XM_014159643.1	XP_014015118.1	LOC106579590	FALSE	FALSE	muscle-related coiled-coil protein-like	304	1582	1	protein_coding	28	gi|1158918500|ref|XP_020364457.1|	gi|929276681|ref|XP_014015118.1|	98.36	304	5	0	1	304	1	304	3e-173	606	XP_020364457.1	XP_020364457.1	XP_020364457.1 muscle-related coiled-coil protein-like [Oncorhynchus kisutch]	74500000	59100000	61600000	69000000	88100000	64600000	88600000	79800000	55700000	31700000	45500000	59600000	70400000	55100000	50200000	18100000	20000000	39400000	36800000	45400000	46500000	64500000
XP_020364537.1	gene40619:106579508	XM_014159458.1	XP_014014933.1	rpl21	FALSE	FALSE	ribosomal protein L21	193	630	1	protein_coding	27	gi|1158918647|ref|XP_020364537.1|	gi|929276342|ref|XP_014014933.1|	100	160	0	0	1	160	34	193	2e-91	332	XP_020364537.1;XP_020349899.1;XP_020349898.1	XP_020364537.1;XP_020349899.1;XP_020349898.1	XP_020364537.1 60S ribosomal protein L21 [Oncorhynchus kisutch];XP_020349899.1 60S ribosomal protein L21 [Oncorhynchus kisutch];XP_020349898.1 60S ribosomal protein L21 [Oncorhynchus kisutch]	28500000	39000000	39800000	28100000	16000000	33800000	27300000	77700000	27500000	44600000	19300000	31700000	25600000	20300000	44200000	33200000	37900000	32100000	59500000	21600000	73100000	46700000
XP_020364623.1	gene39541:100380554	NM_001173839.1	NP_001167310.1	tcpe	FALSE	FALSE	T-complex protein 1 subunit epsilon	541	2040	1	protein_coding	26	gi|1158918809|ref|XP_020364623.1|	gi|291190789|ref|NP_001167310.1|	99.63	541	2	0	1	541	1	541	0	1112	XP_020364623.1	XP_020364623.1	XP_020364623.1 T-complex protein 1 subunit epsilon [Oncorhynchus kisutch]	21400000	25800000	21800000	13200000	14400000	19400000	0	18300000	14500000	16500000	0	18100000	15400000	14000000	30100000	20000000	28000000	35800000	31600000	19000000	22900000	16900000
XP_020365024.1	gene37437:106576324	XM_014153439.1	XP_014008914.1	LOC106576324	FALSE	FALSE	40S ribosomal protein S16	146	586	1	protein_coding	28	gi|1158919545|ref|XP_020365024.1|	gi|929264795|ref|XP_014008914.1|	100	146	0	0	1	146	1	146	3e-80	295	XP_020365024.1;XP_020346499.1;XP_020346498.1	XP_020365024.1;XP_020346499.1;XP_020346498.1	XP_020365024.1 40S ribosomal protein S16 [Oncorhynchus kisutch];XP_020346499.1 40S ribosomal protein S16 [Oncorhynchus kisutch];XP_020346498.1 40S ribosomal protein S16 [Oncorhynchus kisutch]	93100000	133000000	128000000	92000000	35200000	108000000	59500000	100000000	58800000	79100000	28600000	44100000	62200000	22600000	82800000	62800000	62100000	64600000	117000000	58600000	106000000	108000000
XP_020365106.1	gene16223:100194592	NM_001139678.1	NP_001133150.1	atp5c1	FALSE	FALSE	ATP synthase%2C H+ transporting%2C mitochondrial F1 complex%2C gamma polypeptide 1	293	1286	1	protein_coding	28	gi|1158919699|ref|XP_020365106.1|	gi|213511130|ref|NP_001133150.1|	98.98	293	3	0	1	293	1	293	3e-170	596	XP_020365106.1;XP_020365105.1	XP_020365106.1;XP_020365105.1	XP_020365106.1 ATP synthase subunit gamma, mitochondrial-like isoform X2 [Oncorhynchus kisutch];XP_020365105.1 ATP synthase subunit gamma, mitochondrial-like isoform X1 [Oncorhynchus kisutch]	27800000	31000000	22000000	21600000	14600000	25000000	12900000	16300000	13600000	24700000	17200000	25800000	43400000	52700000	19400000	29000000	22100000	44800000	52200000	33100000	55900000	39600000
XP_020307647.1	gene16081:106609240	XM_014207794.1	XP_014063269.1	LOC106609240	FALSE	FALSE	aldose reductase-like	316	2207	1	protein_coding	19	gi|1158919927|ref|XP_020307647.1|	gi|929104273|ref|XP_014063269.1|	95.28	318	13	1	1	318	1	316	9e-172	601	XP_020307647.1;XP_020346712.1;XP_020346711.1;XP_020346710.1;XP_020326873.1;XP_020326872.1;XP_020326871.1	XP_020307647.1	XP_020307647.1 aldose reductase-like [Oncorhynchus kisutch]	13400000	14400000	22200000	15000000	19400000	14100000	0	0	0	0	0	0	0	0	0	6427400	9812800	21900000	18600000	9875600	6554300	7666100
XP_020307658.1	gene37144:100286412	XM_014152866.1	XP_014008341.1	LOC100286412	FALSE	FALSE	laminin subunit beta-1	1781	6945	1	protein_coding	1	gi|1158919949|ref|XP_020307658.1|	gi|929263679|ref|XP_014008341.1|	95.56	1781	79	0	1	1781	1	1781	0	3507	XP_020307658.1	XP_020307658.1	XP_020307658.1 laminin subunit beta-1-like [Oncorhynchus kisutch]	0	0	0	0	0	0	0	0	0	0	0	0	0	0	0	0	0	0	0	0	0	0
XP_020307704.1	gene37112:100195468	NM_001140497.1	NP_001133969.1	ldhb	FALSE	FALSE	L-lactate dehydrogenase B chain	334	1624	1	protein_coding	19	gi|1158920037|ref|XP_020307704.1|	gi|213514660|ref|NP_001133969.1|	99.4	334	2	0	1	334	1	334	0	678	XP_020307704.1;XP_020336842.1;XP_020336843.1	XP_020307704.1	XP_020307704.1 L-lactate dehydrogenase B chain [Oncorhynchus kisutch]	12300000	16200000	19300000	11700000	21500000	29400000	13600000	0	0	12800000	0	0	23200000	142000000	15700000	1952800	0	0	0	0	9856700	17100000
XP_020307756.1	gene37042:106575950	XM_014152712.1	XP_014008187.1	LOC106575950	FALSE	FALSE	ubiquitin carboxyl-terminal hydrolase 15-like	1010	5578	1	protein_coding	2	gi|1158920128|ref|XP_020307756.1|	gi|929263391|ref|XP_014008191.1|	97.7	912	13	2	1	912	1	904	0	1793	XP_020307756.1;XP_020307755.1;XP_020307754.1;XP_020307752.1;XP_020307751.1;XP_020307750.1;XP_020344720.1;XP_020339102.1	XP_020307756.1;XP_020307755.1;XP_020307754.1;XP_020307752.1;XP_020307751.1;XP_020307750.1;XP_020344720.1;XP_020339102.1	XP_020307756.1 ubiquitin carboxyl-terminal hydrolase 15 isoform X6 [Oncorhynchus kisutch];XP_020307755.1 ubiquitin carboxyl-terminal hydrolase 15 isoform X5 [Oncorhynchus kisutch];XP_020307754.1 ubiquitin carboxyl-terminal hydrolase 15 isoform X4 [Oncorhyn	0	0	0	0	0	0	0	0	0	0	0	0	0	0	0	0	0	0	0	0	0	0
XP_020307781.1	gene9236:106602820	XM_014195713.1	XP_014051188.1	acadvl	FALSE	FALSE	acyl-CoA dehydrogenase%2C very long chain	661	4314	1	protein_coding	13	gi|1158920180|ref|XP_020307781.1|	gi|929081482|ref|XP_014051189.1|	98.33	658	11	0	1	658	1	658	0	1336	XP_020307781.1	XP_020307781.1	XP_020307781.1 very long-chain specific acyl-CoA dehydrogenase, mitochondrial [Oncorhynchus kisutch]	0	0	0	0	0	0	0	0	0	0	0	0	0	18300000	0	8100200	11300000	10400000	3580700	8330600	16300000	11500000
XP_020307826.1	gene4333:106583516	XM_014167796.1	XP_014023271.1	zadh2	FALSE	FALSE	zinc binding alcohol dehydrogenase domain containing 2	403	2746	1	protein_coding	1	gi|1158856991|ref|XP_020307826.1|	gi|929066501|ref|XP_014023271.1|	97.77	403	9	0	1	403	1	403	0	806	XP_020307826.1;XP_020330346.1	XP_020307826.1;XP_020330346.1	XP_020307826.1 prostaglandin reductase 3-like [Oncorhynchus kisutch];XP_020330346.1 prostaglandin reductase 3-like [Oncorhynchus kisutch]	0	0	0	0	0	0	0	0	0	0	0	0	0	0	0	0	0	0	0	0	0	0
XP_020307842.1	gene41832:106580669	XM_014161976.1	XP_014017451.1	LOC106580669	FALSE	FALSE	eukaryotic translation initiation factor 4H-like	289	2924	1	protein_coding	4	gi|1158920295|ref|XP_020307842.1|	gi|929281122|ref|XP_014017453.1|	98.73	237	3	0	1	237	33	269	7e-128	455	XP_020307842.1;XP_020307841.1;XP_020307840.1;XP_020307843.1	XP_020307842.1;XP_020307841.1;XP_020307840.1;XP_020307843.1	XP_020307842.1 eukaryotic translation initiation factor 4H-like isoform X3 [Oncorhynchus kisutch];XP_020307841.1 eukaryotic translation initiation factor 4H-like isoform X2 [Oncorhynchus kisutch];XP_020307840.1 eukaryotic translation initiation factor 4H-l	0	0	0	2847000	4277300	2354900	0	0	0	0	0	0	0	0	0	0	0	0	0	0	0	0
XP_020307850.1	gene19436:106612413	XM_014213517.1	XP_014068992.1	LOC106612413	FALSE	FALSE	sodium/potassium-transporting ATPase subunit beta-3-like	279	1679	1	protein_coding	12	gi|1158920312|ref|XP_020307850.1|	gi|929115108|ref|XP_014068992.1|	97.86	280	5	1	1	280	1	279	5e-162	568	XP_020307850.1;XP_020359486.1;XP_020359484.1;XP_020359483.1;XP_020359482.1	XP_020307850.1;XP_020359486.1;XP_020359484.1;XP_020359483.1;XP_020359482.1	XP_020307850.1 sodium/potassium-transporting ATPase subunit beta-3-like [Oncorhynchus kisutch];XP_020359486.1 sodium/potassium-transporting ATPase subunit beta-3-like isoform X3 [Oncorhynchus kisutch];XP_020359484.1 sodium/potassium-transporting ATPase sub	0	0	0	0	0	0	0	0	0	0	0	0	4164100	0	0	16000000	10600000	24400000	20400000	15600000	0	10800000
XP_020307886.1	gene4337:106583543	XM_014167873.1	XP_014023348.1	LOC106583543	FALSE	FALSE	myelin basic protein-like	127	2175	1	protein_coding	8	gi|1158857003|ref|XP_020307886.1|	gi|929066529|ref|XP_014023406.1|	100	103	0	0	1	103	1	103	2e-50	195	XP_020307886.1;XP_020353945.1;XP_020307878.1;XP_020353944.1;XP_020307869.1;XP_020353943.1;XP_020353942.1;XP_020353941.1;XP_020307861.1;XP_020353939.1;XP_020353938.1	XP_020307886.1;XP_020353945.1;XP_020307878.1;XP_020353944.1;XP_020307869.1;XP_020353943.1;XP_020353942.1;XP_020353941.1;XP_020307861.1;XP_020353939.1;XP_020353938.1	XP_020307886.1 myelin basic protein-like isoform X4 [Oncorhynchus kisutch];XP_020353945.1 myelin basic protein-like isoform X8 [Oncorhynchus kisutch];XP_020307878.1 myelin basic protein-like isoform X3 [Oncorhynchus kisutch];XP_020353944.1 myelin basic pro	0	0	0	0	0	0	0	0	0	0	0	0	0	0	0	0	0	0	0	0	16600000	50200000
XP_020307916.1	gene27535:106566433	XM_014134465.1	XP_013989940.1	LOC106566433	FALSE	TRUE	glycogen [starch] synthase%2C liver-like	703	2860	1	protein_coding	1	gi|1158920439|ref|XP_020307916.1|	gi|929227051|ref|XP_013989940.1|	98.58	703	9	1	1	702	1	703	0	1358	XP_020307916.1;XP_020307915.1	XP_020307916.1;XP_020307915.1	XP_020307916.1 glycogen [starch] synthase, liver isoform X2 [Oncorhynchus kisutch];XP_020307915.1 glycogen [starch] synthase, liver isoform X1 [Oncorhynchus kisutch]	0	0	0	0	0	0	0	0	0	0	0	0	0	0	0	0	0	0	0	8177700	0	0
XP_020307946.1	gene11600:106604954	XM_014200118.1	XP_014055593.1	LOC106604954	FALSE	FALSE	palladin-like	878	3504	1	protein_coding	3	gi|1158920492|ref|XP_020307946.1|	gi|929089769|ref|XP_014055593.1|	97.17	847	22	1	22	866	32	878	0	1557	XP_020307946.1	XP_020307946.1	XP_020307946.1 palladin-like [Oncorhynchus kisutch]	0	0	0	0	0	0	0	0	0	0	0	0	0	0	0	0	0	0	0	0	4823900	4614800
XP_020307988.1	gene18971:100136535	XM_014212700.1	XP_014068175.1	LOC100136535	FALSE	FALSE	heterogeneous nuclear ribonucleoprotein A0	310	1810	1	protein_coding	7	gi|1158920564|ref|XP_020307988.1|	gi|929113569|ref|XP_014068175.1|	96.15	182	7	0	1	182	1	182	1e-100	365	XP_020307988.1;XP_020307987.1	XP_020307988.1;XP_020307987.1	XP_020307988.1 heterogeneous nuclear ribonucleoprotein A0-like [Oncorhynchus kisutch];XP_020307987.1 heterogeneous nuclear ribonucleoprotein A0-like [Oncorhynchus kisutch]	0	0	0	0	0	0	0	0	0	0	0	0	0	0	0	0	0	0	0	0	29700000	33100000
XP_020307989.1	gene11586:106604938	XM_014200087.1	XP_014055562.1	LOC106604938	FALSE	FALSE	heterogeneous nuclear ribonucleoprotein A0-like	299	1634	1	protein_coding	15	gi|1158920566|ref|XP_020307989.1|	gi|929089709|ref|XP_014055562.1|	99.33	299	2	0	1	299	1	299	4e-167	585	XP_020307989.1	XP_020307989.1	XP_020307989.1 heterogeneous nuclear ribonucleoprotein A0-like [Oncorhynchus kisutch]	0	14400000	18000000	0	0	13100000	0	12400000	0	0	0	0	0	0	0	9298800	5464500	0	0	6450100	9741100	17800000
XP_020308055.1	gene16125:106609195	XM_014207711.1	XP_014063186.1	LOC106609195	FALSE	FALSE	NADH dehydrogenase [ubiquinone] 1 alpha subcomplex subunit 5-like	116	649	1	protein_coding	9	gi|1158920683|ref|XP_020308055.1|	gi|929104117|ref|XP_014063186.1|	100	113	0	0	17	129	4	116	4e-61	231	XP_020308055.1	XP_020308055.1	XP_020308055.1 NADH dehydrogenase [ubiquinone] 1 alpha subcomplex subunit 5-like [Oncorhynchus kisutch]	0	0	0	3613800	4463900	0	0	0	0	0	0	0	0	4165000	0	4749600	0	0	0	0	4558300	6740800
XP_020308132.1	gene4366:106583951	XM_014168666.1	XP_014024141.1	LOC106583951	FALSE	FALSE	NADP-dependent malic enzyme-like	611	2135	1	protein_coding	3	gi|1158857058|ref|XP_020308132.1|	gi|929066703|ref|XP_014024141.1|	98.47	588	9	0	1	588	24	611	0	1207	XP_020308132.1;XP_020353967.1	XP_020308132.1;XP_020353967.1	XP_020308132.1 NADP-dependent malic enzyme-like [Oncorhynchus kisutch];XP_020353967.1 NADP-dependent malic enzyme-like [Oncorhynchus kisutch]	0	0	0	0	0	0	0	0	0	0	0	0	0	0	0	0	0	0	0	0	0	0
XP_020308187.1	gene11423:106604765	XM_014199776.1	XP_014055251.1	LOC106604765	FALSE	FALSE	tubulin beta-4B chain-like	445	1624	1	protein_coding	10	gi|1158920934|ref|XP_020308187.1|	gi|929089125|ref|XP_014055251.1|	100	442	0	0	1	442	1	442	0	930	XP_020308187.1;XP_020357876.1;XP_020313435.1;XP_020350703.1;XP_020350695.1	XP_020308187.1;XP_020357876.1;XP_020313435.1	XP_020308187.1 tubulin beta-4B chain-like [Oncorhynchus kisutch];XP_020357876.1 tubulin beta-4B chain-like [Oncorhynchus kisutch];XP_020313435.1 tubulin beta-4B chain [Oncorhynchus kisutch]	0	18300000	0	0	0	11700000	0	0	0	0	0	0	25900000	0	0	33500000	10400000	0	19400000	14600000	0	0
XP_020308218.1	gene11405:100196873	XM_014199413.1	XP_014054888.1	fhl1	FALSE	FALSE	Four and a half LIM domains protein 1	296	1496	1	protein_coding	1	gi|1158920988|ref|XP_020308218.1|	gi|929088458|ref|XP_014054888.1|	98.93	281	3	0	1	281	16	296	2e-164	576	XP_020308218.1;XP_020308217.1	XP_020308218.1;XP_020308217.1	XP_020308218.1 four and a half LIM domains protein 1-like isoform X2 [Oncorhynchus kisutch];XP_020308217.1 four and a half LIM domains protein 1-like isoform X1 [Oncorhynchus kisutch]	0	0	0	0	0	0	0	0	0	0	0	0	0	22100000	0	0	0	0	0	0	0	0
XP_020308301.1	gene11335:106604691	XM_014199608.1	XP_014055083.1	LOC106604691	FALSE	FALSE	N-alpha-acetyltransferase 15%2C NatA auxiliary subunit-like	887	3854	1	protein_coding	1	gi|1158921143|ref|XP_020308301.1|	gi|929088816|ref|XP_014055084.1|	99.65	868	3	0	1	868	1	868	0	1798	XP_020308301.1;XP_020358002.1	XP_020308301.1;XP_020358002.1	XP_020308301.1 N-alpha-acetyltransferase 15, NatA auxiliary subunit [Oncorhynchus kisutch];XP_020358002.1 N-alpha-acetyltransferase 15, NatA auxiliary subunit-like [Oncorhynchus kisutch]	0	0	0	0	0	0	0	0	0	0	0	0	0	0	0	3878300	0	0	0	0	0	0
XP_020308406.1	gene11205:100195992	NM_001141021.2	NP_001134493.1	adhx	FALSE	FALSE	Alcohol dehydrogenase class-3	376	1330	1	protein_coding	14	gi|1158921341|ref|XP_020308406.1|	gi|213512026|ref|NP_001134493.1|	98.4	376	6	0	1	376	1	376	0	758	XP_020308406.1	XP_020308406.1	XP_020308406.1 alcohol dehydrogenase class-3 [Oncorhynchus kisutch]	0	10800000	11100000	0	0	11300000	0	0	0	0	0	0	0	0	0	0	12300000	9912800	0	14200000	9918100	15200000
XP_020308481.1	gene11159:100136484	XM_014199302.1	XP_014054777.1	LOC100136484	FALSE	FALSE	glutathione S-transferase P	208	921	1	protein_coding	5	gi|1158921482|ref|XP_020308481.1|	gi|929088249|ref|XP_014054777.1|	97.12	208	6	0	1	208	1	208	4e-117	419	XP_020308481.1	XP_020308481.1	XP_020308481.1 glutathione S-transferase P-like [Oncorhynchus kisutch]	0	0	0	6458000	0	7661900	0	0	0	0	0	0	0	0	0	0	0	0	0	0	0	0
XP_020308488.1	gene11148:100196397	NM_001141426.1	NP_001134898.1	tma20	FALSE	FALSE	Translation machinery-associated protein 20	181	890	1	protein_coding	1	gi|1158921497|ref|XP_020308488.1|	gi|213513526|ref|NP_001134898.1|	99.45	181	1	0	1	181	1	181	3e-104	375	XP_020308488.1	XP_020308488.1	XP_020308488.1 malignant T-cell-amplified sequence 1 [Oncorhynchus kisutch]	0	0	0	0	0	0	0	0	0	0	0	0	0	0	0	0	0	0	0	0	0	0
XP_020308645.1	gene11037:100195094	XM_014198900.1	XP_014054375.1	macd1	FALSE	FALSE	MACRO domain-containing protein 1	398	2243	1	protein_coding	8	gi|1158921781|ref|XP_020308645.1|	gi|929087507|ref|XP_014054377.1|	94.39	392	9	2	1	380	1	391	0	749	XP_020308645.1	XP_020308645.1	XP_020308645.1 O-acetyl-ADP-ribose deacetylase MACROD1-like [Oncorhynchus kisutch]	7242700	6175100	0	7860300	0	6050600	0	0	0	0	0	5474200	6834500	0	0	0	0	0	0	0	0	0
XP_020308646.1	gene11036:106604374	XM_014198935.1	XP_014054410.1	LOC106604374	FALSE	TRUE	girdin-like	1651	5816	1	protein_coding	1	gi|1158921783|ref|XP_020308646.1|	gi|929087567|ref|XP_014054410.1|	95.23	1655	68	4	1	1648	1	1651	0	2871	XP_020308646.1	XP_020308646.1	XP_020308646.1 girdin-like [Oncorhynchus kisutch]	0	0	0	0	0	0	0	0	0	0	0	0	0	0	0	0	0	0	0	0	0	0
XP_020308862.1	gene40403:106579136	XM_014158728.1	XP_014014203.1	ptrf	FALSE	FALSE	polymerase I and transcript release factor	507	4766	1	protein_coding	3	gi|1158922179|ref|XP_020308862.1|	gi|929274965|ref|XP_014014203.1|	94.62	353	5	1	1	353	1	339	4e-177	619	XP_020308862.1	XP_020308862.1	XP_020308862.1 polymerase I and transcript release factor [Oncorhynchus kisutch]	0	0	0	0	0	7027600	0	0	0	0	0	0	0	0	0	0	0	0	0	0	0	0
XP_020309007.1	gene5006:106590181	XM_014180923.1	XP_014036398.1	LOC106590181	FALSE	FALSE	gamma-adducin-like	695	5232	1	protein_coding	1	gi|1158922440|ref|XP_020309007.1|	gi|929068992|ref|XP_014036370.1|	95.85	313	10	1	193	502	383	695	3e-160	563	XP_020309007.1	XP_020309007.1	XP_020309007.1 LOW QUALITY PROTEIN: gamma-adducin-like [Oncorhynchus kisutch]	0	0	0	0	0	0	0	0	0	0	0	0	0	0	0	0	0	0	0	0	0	0
XP_020309036.1	gene4780:106586497	XM_014173875.1	XP_014029350.1	LOC106586497	FALSE	FALSE	myosin-9-like	1937	6641	1	protein_coding	3	gi|1158850350|ref|XP_020309036.1|	gi|929067620|ref|XP_014029350.1|	56.82	1987	656	26	9	1856	3	1926	0	2007	XP_020309036.1;XP_020349237.1	XP_020309036.1;XP_020349237.1	XP_020309036.1 LOW QUALITY PROTEIN: myosin-10-like [Oncorhynchus kisutch];XP_020349237.1 LOW QUALITY PROTEIN: myosin-10-like [Oncorhynchus kisutch]	0	0	0	0	0	0	0	0	0	0	0	0	0	0	0	1866900	0	0	0	0	0	0
XP_020309042.1	gene40041:106578933	XM_014158211.1	XP_014013686.1	LOC106578933	FALSE	FALSE	protein phosphatase 1B-like	389	3701	1	protein_coding	1	gi|1158922505|ref|XP_020309042.1|	gi|929273986|ref|XP_014013688.1|	99.74	380	1	0	1	380	1	380	0	779	XP_020309042.1;XP_020309040.1;XP_020352277.1;XP_020343540.1;XP_020343539.1;XP_020343538.1;XP_020356830.1;XP_020352276.1;XP_020356829.1;XP_020356828.1	XP_020309042.1;XP_020309040.1;XP_020352277.1;XP_020343540.1;XP_020343539.1;XP_020343538.1;XP_020356830.1;XP_020352276.1;XP_020356829.1;XP_020356828.1	XP_020309042.1 protein phosphatase 1B-like [Oncorhynchus kisutch];XP_020309040.1 protein phosphatase 1B-like [Oncorhynchus kisutch];XP_020352277.1 protein phosphatase 1A-like isoform X2 [Oncorhynchus kisutch];XP_020343540.1 protein phosphatase 1A isoform X	0	0	0	0	0	0	0	0	0	0	0	0	0	0	0	0	0	0	0	0	0	0
XP_020309259.1	gene47316:106586064	XM_014172901.1	XP_014028376.1	LOC106586064	FALSE	FALSE	striated muscle preferentially expressed protein kinase-like	3659	14157	1	protein_coding	7	gi|1158857301|ref|XP_020309259.1|	gi|929301867|ref|XP_014028376.1|	96.48	3664	119	4	1	3659	1	3659	0	7078	XP_020309259.1	XP_020309259.1	XP_020309259.1 striated muscle preferentially expressed protein kinase-like [Oncorhynchus kisutch]	0	0	0	0	0	0	0	0	0	0	0	0	0	0	0	6815200	0	0	0	0	0	10400000
XP_020309297.1	gene47313:106586062	XM_014172890.1	XP_014028365.1	LOC106586062	FALSE	FALSE	collagen alpha-1(XVIII) chain-like	1481	6634	1	protein_coding	1	gi|1158857309|ref|XP_020309297.1|	gi|929301853|ref|XP_014028368.1|	96.61	1386	47	0	3	1388	1	1386	0	2034	XP_020309297.1;XP_020309288.1;XP_020317891.1;XP_020309280.1;XP_020309272.1;XP_020317890.1;XP_020317889.1;XP_020317888.1;XP_020317886.1	XP_020309297.1;XP_020309288.1;XP_020317891.1;XP_020309280.1;XP_020309272.1;XP_020317890.1;XP_020317889.1;XP_020317888.1;XP_020317886.1	XP_020309297.1 collagen alpha-1(XVIII) chain-like isoform X4 [Oncorhynchus kisutch];XP_020309288.1 collagen alpha-1(XVIII) chain-like isoform X3 [Oncorhynchus kisutch];XP_020317891.1 collagen alpha-1(XVIII) chain-like isoform X5 [Oncorhynchus kisutch];XP_0	0	0	0	0	0	0	0	0	0	0	0	0	0	0	0	0	0	0	0	0	0	0
XP_020309351.1	gene40373:106579160	XM_014158766.1	XP_014014241.1	LOC106579160	FALSE	FALSE	probable phosphatase phospho1	276	4438	1	protein_coding	1	gi|1158923082|ref|XP_020309351.1|	gi|929275038|ref|XP_014014242.1|	98.47	261	4	0	1	261	1	261	5e-152	535	XP_020309351.1;XP_020309350.1	XP_020309351.1;XP_020309350.1	XP_020309351.1 probable phosphatase phospho1 isoform X2 [Oncorhynchus kisutch];XP_020309350.1 probable phosphatase phospho1 isoform X1 [Oncorhynchus kisutch]	7466800	0	0	0	0	0	0	0	0	0	0	0	0	0	0	0	0	0	0	0	0	0
XP_020309353.1	gene40375:106579158	XM_014158764.1	XP_014014239.1	vat1	FALSE	FALSE	vesicle amine transport 1	446	4286	1	protein_coding	1	gi|1158923086|ref|XP_020309353.1|	gi|929275032|ref|XP_014014239.1|	96.2	447	15	2	1	446	1	446	0	796	XP_020309353.1	XP_020309353.1	XP_020309353.1 synaptic vesicle membrane protein VAT-1 homolog [Oncorhynchus kisutch]	0	0	0	0	0	0	0	0	0	0	0	0	0	0	0	0	0	0	0	0	0	0
XP_020309501.1	gene7960:100137048	NM_001123716.1	NP_001117188.1	mlc-2	FALSE	FALSE	myosin regulatory light chain 2	170	823	1	protein_coding	17	gi|1158923377|ref|XP_020309501.1|	gi|185132088|ref|NP_001117188.1|	94.59	148	8	0	1	148	23	170	2e-80	296	XP_020309501.1	XP_020309501.1	XP_020309501.1 myosin regulatory light chain 2, skeletal muscle isoform-like isoform X2 [Oncorhynchus kisutch]	63600000	38800000	50600000	49700000	110000000	55200000	649000000	384000000	398000000	206000000	402000000	577000000	529000000	291000000	771000000	0	0	142000000	0	0	0	0
XP_020309527.1	gene40162:106579339	XM_014159173.1	XP_014014648.1	LOC106579339	FALSE	FALSE	putative protein PTGES3L	161	1236	1	protein_coding	3	gi|1158923427|ref|XP_020309527.1|	gi|929275792|ref|XP_014014648.1|	98.76	161	2	0	1	161	1	161	1e-89	327	XP_020309527.1	XP_020309527.1	XP_020309527.1 putative protein PTGES3L [Oncorhynchus kisutch]	0	11200000	9356400	0	0	0	0	0	0	0	0	0	0	0	0	0	0	0	0	0	0	10200000
XP_020309529.1	gene40519:100286541	NM_001146480.1	NP_001139952.1	nif3l1	FALSE	FALSE	NIF3 NGG1 interacting factor 3-like 1	200	860	1	protein_coding	4	gi|1158923431|ref|XP_020309529.1|	gi|226442801|ref|NP_001139952.1|	75.82	153	8	1	1	124	1	153	3e-59	228	XP_020309529.1;XP_020309528.1	XP_020309529.1;XP_020309528.1	XP_020309529.1 NIF3-like protein 1 isoform X2 [Oncorhynchus kisutch];XP_020309528.1 NIF3-like protein 1 isoform X1 [Oncorhynchus kisutch]	0	3787300	0	0	0	0	0	0	0	0	0	0	0	0	0	0	0	0	0	0	0	0
XP_020309644.1	gene4549:106585850	XM_014172549.1	XP_014028024.1	LOC106585850	FALSE	FALSE	UTP--glucose-1-phosphate uridylyltransferase-like	503	2206	1	protein_coding	9	gi|1158923645|ref|XP_020309644.1|	gi|929067393|ref|XP_014028024.1|	99.39	492	3	0	1	492	12	503	0	1006	XP_020309644.1;XP_020309643.1	XP_020309644.1;XP_020309643.1	XP_020309644.1 UTP--glucose-1-phosphate uridylyltransferase-like isoform X2 [Oncorhynchus kisutch];XP_020309643.1 UTP--glucose-1-phosphate uridylyltransferase-like isoform X1 [Oncorhynchus kisutch]	0	8293600	0	8773000	5150200	0	0	0	0	0	0	0	9697700	9971500	8290100	0	0	0	0	0	0	8971800
XP_020309646.1	gene4550:106585868	XM_014172587.1	XP_014028062.1	LOC106585868	FALSE	FALSE	malate dehydrogenase%2C cytoplasmic-like	350	1374	1	protein_coding	3	gi|1158923649|ref|XP_020309646.1|	gi|929067401|ref|XP_014028062.1|	99.1	332	3	0	2	333	19	350	0	683	XP_020309646.1;XP_020309645.1	XP_020309646.1;XP_020309645.1	XP_020309646.1 malate dehydrogenase, cytoplasmic-like isoform X2 [Oncorhynchus kisutch];XP_020309645.1 malate dehydrogenase, cytoplasmic-like isoform X1 [Oncorhynchus kisutch]	0	0	0	0	0	0	0	0	0	0	0	0	8561900	0	6888200	0	0	0	0	0	0	0
XP_020309724.1	gene4650:106588093	XM_014176765.1	XP_014032240.1	p4hb	FALSE	FALSE	prolyl 4-hydroxylase%2C beta polypeptide	512	3300	1	protein_coding	25	gi|1158923793|ref|XP_020309724.1|	gi|929068245|ref|XP_014032240.1|	98.44	512	8	0	1	512	1	512	0	1021	XP_020309724.1	XP_020309724.1	XP_020309724.1 protein disulfide-isomerase-like [Oncorhynchus kisutch]	21800000	26900000	28000000	20200000	16600000	29000000	8969600	11800000	5517100	11500000	12300000	9322200	21700000	11500000	19700000	15500000	0	5593900	0	0	9151800	15500000
XP_020309754.1	gene25620:106564957	XM_014131513.1	XP_013986988.1	LOC106564957	FALSE	FALSE	keratin%2C type I cytoskeletal 13-like	438	1689	1	protein_coding	1	gi|1158923845|ref|XP_020309754.1|	gi|929221500|ref|XP_013986988.1|	92.92	438	31	0	1	438	1	438	0	785	XP_020309754.1	XP_020309754.1	XP_020309754.1 keratin, type I cytoskeletal 13-like [Oncorhynchus kisutch]	0	0	0	0	0	0	0	0	0	0	0	0	0	0	0	0	0	0	0	0	0	0
XP_020309762.1	gene4688:106587764	XM_014176408.1	XP_014031883.1	LOC106587764	FALSE	FALSE	keratin%2C type I cytoskeletal 13-like	489	1982	1	protein_coding	10	gi|1158923859|ref|XP_020309762.1|	gi|929068127|ref|XP_014031883.1|	85.39	445	47	2	49	483	53	489	0	673	XP_020309762.1	XP_020309762.1	XP_020309762.1 keratin, type I cytoskeletal 13 [Oncorhynchus kisutch]	49900000	0	3580000	0	3800900	0	0	0	0	0	0	0	0	0	13200000	36700000	7230800	0	0	0	0	0
XP_020309765.1	gene25618:106564958	XM_014131514.1	XP_013986989.1	LOC106564958	FALSE	FALSE	keratin%2C type I cytoskeletal 13-like	433	1700	1	protein_coding	1	gi|1158923863|ref|XP_020309765.1|	gi|929221502|ref|XP_013986989.1|	99.08	433	4	0	1	433	1	433	0	874	XP_020309765.1;XP_020309763.1	XP_020309765.1;XP_020309763.1	XP_020309765.1 keratin, type I cytoskeletal 13-like isoform X2 [Oncorhynchus kisutch];XP_020309763.1 keratin, type I cytoskeletal 13-like isoform X1 [Oncorhynchus kisutch]	0	0	0	0	0	0	0	0	0	0	0	0	0	0	0	0	0	0	0	0	0	0
XP_020309821.1	gene47377:100195510	NM_001140539.1	NP_001134011.1	sydc	FALSE	FALSE	Aspartyl-tRNA synthetase%2C cytoplasmic	531	2297	1	protein_coding	1	gi|1158857411|ref|XP_020309821.1|	gi|213512448|ref|NP_001134011.1|	99.25	531	4	0	1	531	1	531	0	1095	XP_020309821.1	XP_020309821.1	XP_020309821.1 aspartate--tRNA ligase, cytoplasmic-like [Oncorhynchus kisutch]	0	0	0	0	0	0	0	0	0	0	0	0	0	0	0	0	0	0	0	0	0	0
XP_020309896.1	gene25417:106564567	XM_014130705.1	XP_013986180.1	LOC106564567	FALSE	FALSE	peroxiredoxin-1-like	197	1090	1	protein_coding	22	gi|1158924109|ref|XP_020309896.1|	gi|929219994|ref|XP_013986180.1|	98.48	197	3	0	1	197	1	197	4e-112	402	XP_020309896.1;XP_020309895.1;XP_020309927.1;XP_020340310.1;XP_020340309.1;XP_020318357.1	XP_020309896.1;XP_020309895.1;XP_020309927.1	XP_020309896.1 peroxiredoxin-1-like [Oncorhynchus kisutch];XP_020309895.1 peroxiredoxin-1-like [Oncorhynchus kisutch];XP_020309927.1 peroxiredoxin-like [Oncorhynchus kisutch]	26100000	23600000	26000000	20400000	19000000	22300000	0	35600000	14200000	0	0	0	17400000	0	41400000	14800000	13000000	25900000	20200000	15800000	21100000	20300000
XP_020309923.1	gene25762:106564832	XM_014131267.1	XP_013986742.1	LOC106564832	FALSE	FALSE	nidogen-1-like	1300	4465	1	protein_coding	17	gi|1158924158|ref|XP_020309923.1|	gi|929221042|ref|XP_013986742.1|	92.38	1300	99	0	1	1300	1	1300	0	2446	XP_020309923.1;XP_020336549.1	XP_020309923.1	XP_020309923.1 nidogen-1-like [Oncorhynchus kisutch]	12100000	13700000	0	14900000	12800000	9501200	0	0	0	10500000	0	0	0	0	0	13300000	9495800	0	0	8876300	12900000	9405100
XP_020310305.1	gene14741:106607943	XM_014205439.1	XP_014060914.1	LOC106607943	FALSE	FALSE	protein FAM46A-like	434	4035	1	protein_coding	2	gi|1158924863|ref|XP_020310305.1|	gi|929099770|ref|XP_014060914.1|	97.93	434	9	0	1	434	1	434	0	797	XP_020310305.1;XP_020352260.1;XP_020352259.1	XP_020310305.1;XP_020352260.1;XP_020352259.1	XP_020310305.1 protein FAM46A-like [Oncorhynchus kisutch];XP_020352260.1 protein FAM46A-like [Oncorhynchus kisutch];XP_020352259.1 protein FAM46A-like [Oncorhynchus kisutch]	0	0	0	0	0	0	0	0	0	0	0	0	0	0	0	0	0	0	5717900	0	0	0
XP_020310390.1	gene32373:106571213	XM_014143998.1	XP_013999473.1	LOC106571213	FALSE	FALSE	melanoma inhibitory activity protein 3-like	1926	9999	1	protein_coding	1	gi|1158925007|ref|XP_020310390.1|	gi|929246757|ref|XP_013999477.1|	69.09	1860	362	45	1	1702	1	1805	0	2130	XP_020310390.1;XP_020310389.1;XP_020310388.1;XP_020310386.1	XP_020310390.1;XP_020310389.1;XP_020310388.1;XP_020310386.1	XP_020310390.1 melanoma inhibitory activity protein 3-like isoform X4 [Oncorhynchus kisutch];XP_020310389.1 melanoma inhibitory activity protein 3-like isoform X3 [Oncorhynchus kisutch];XP_020310388.1 melanoma inhibitory activity protein 3-like isoform X2	0	0	0	0	0	0	0	0	0	0	0	0	0	0	0	0	0	0	0	0	0	0
XP_020310444.1	gene14396:106607599	XM_014204688.1	XP_014060163.1	LOC106607599	FALSE	FALSE	proteasome subunit alpha type-6	246	1370	1	protein_coding	8	gi|1158925106|ref|XP_020310444.1|	gi|929098328|ref|XP_014060163.1|	100	246	0	0	1	246	1	246	1e-144	511	XP_020310444.1;XP_020351877.1;XP_020363417.1;XP_020358556.1	XP_020310444.1;XP_020351877.1	XP_020310444.1 proteasome subunit alpha type-6 [Oncorhynchus kisutch];XP_020351877.1 proteasome subunit alpha type-6-like [Oncorhynchus kisutch]	0	9233500	0	7197300	0	8880200	0	0	0	0	0	0	0	0	0	8267800	6404800	0	0	6853700	0	0
XP_020310464.1	gene14815:106608007	XM_014205622.1	XP_014061097.1	akap12	FALSE	FALSE	A kinase (PRKA) anchor protein 12	1593	6738	1	protein_coding	1	gi|1158925144|ref|XP_020310464.1|	gi|929100109|ref|XP_014061098.1|	95.62	1528	66	1	1	1528	1	1527	0	2300	XP_020310464.1;XP_020310463.1	XP_020310464.1;XP_020310463.1	XP_020310464.1 A-kinase anchor protein 12 isoform X2 [Oncorhynchus kisutch];XP_020310463.1 A-kinase anchor protein 12 isoform X1 [Oncorhynchus kisutch]	0	0	0	0	0	0	0	0	0	0	0	0	0	0	0	0	0	0	0	0	0	0
XP_020310504.1	gene14770:100196239	XM_014205512.1	XP_014060987.1	tcp1	FALSE	FALSE	t-complex 1	558	1978	1	protein_coding	24	gi|1158925218|ref|XP_020310504.1|	gi|929099906|ref|XP_014060987.1|	100	558	0	0	1	558	1	558	0	1140	XP_020310504.1	XP_020310504.1	XP_020310504.1 T-complex protein 1 subunit alpha [Oncorhynchus kisutch]	17300000	39100000	33900000	0	7960200	22300000	0	28000000	0	30500000	20100000	0	17100000	17200000	30400000	30800000	22200000	33100000	27300000	30100000	39500000	23500000
XP_020310580.1	gene14516:106607732	XM_014205003.1	XP_014060478.1	LOC106607732	FALSE	FALSE	myristoylated alanine-rich C-kinase substrate-like	266	2317	1	protein_coding	1	gi|1158925355|ref|XP_020310580.1|	gi|929098905|ref|XP_014060478.1|	95.1	204	9	1	1	203	1	204	7e-63	239	XP_020310580.1	XP_020310580.1	XP_020310580.1 myristoylated alanine-rich C-kinase substrate-like [Oncorhynchus kisutch]	0	0	0	0	0	0	0	0	0	0	0	0	0	0	0	0	0	0	0	0	0	0
XP_020310624.1	gene47429:106586198	XM_014173196.1	XP_014028671.1	LOC106586198	FALSE	FALSE	xin actin-binding repeat-containing protein 2-like	3486	12238	1	protein_coding	1	gi|1158857637|ref|XP_020310624.1|	gi|929302418|ref|XP_014028670.1|	96.13	3487	132	2	1	3485	1	3486	0	6647	XP_020310624.1	XP_020310624.1	XP_020310624.1 xin actin-binding repeat-containing protein 2-like [Oncorhynchus kisutch]	0	0	0	877840	0	0	0	0	0	0	0	0	0	0	0	0	0	0	0	0	0	0
XP_020310667.1	gene14949:106608112	XM_014205830.1	XP_014061305.1	LOC106608112	FALSE	FALSE	alpha-1-antitrypsin homolog	426	1753	1	protein_coding	18	gi|1158925522|ref|XP_020310667.1|	gi|929100503|ref|XP_014061305.1|	95.54	426	19	0	1	426	1	426	0	831	XP_020310667.1	XP_020310667.1	XP_020310667.1 alpha-1-antitrypsin homolog [Oncorhynchus kisutch]	15200000	0	0	0	12900000	13400000	57300000	0	9604300	18000000	23500000	10600000	37600000	40000000	13500000	10500000	0	0	0	0	4282100	5300200
XP_020310672.1	gene14548:106607754	XM_014205047.1	XP_014060522.1	LOC106607754	FALSE	FALSE	protein LEG1 homolog	363	1210	1	protein_coding	5	gi|1158925533|ref|XP_020310672.1|	gi|929098993|ref|XP_014060522.1|	94.49	363	20	0	1	363	1	363	0	698	XP_020310672.1	XP_020310672.1	XP_020310672.1 protein LEG1 homolog [Oncorhynchus kisutch]	0	0	0	0	4350500	0	0	0	0	0	0	0	0	0	0	0	0	0	0	5063200	0	0
XP_020310736.1	gene14510:106607727	XM_014204996.1	XP_014060471.1	LOC106607727	FALSE	FALSE	collagen alpha-1(X) chain-like	661	2731	1	protein_coding	1	gi|1158925648|ref|XP_020310736.1|	gi|929098891|ref|XP_014060471.1|	97.58	661	16	0	1	661	1	661	0	983	XP_020310736.1;XP_020351982.1	XP_020310736.1;XP_020351982.1	XP_020310736.1 collagen alpha-1(X) chain-like [Oncorhynchus kisutch];XP_020351982.1 collagen alpha-1(X) chain-like [Oncorhynchus kisutch]	0	0	0	0	0	0	0	0	0	0	0	0	0	0	0	0	0	0	0	0	0	0
XP_020310860.1	gene14835:106608023	XM_014205655.1	XP_014061130.1	acp1	FALSE	FALSE	acid phosphatase 1%2C soluble	158	835	1	protein_coding	8	gi|1158925885|ref|XP_020310860.1|	gi|929100168|ref|XP_014061130.1|	100	158	0	0	1	158	1	158	2e-91	332	XP_020310860.1;XP_020310859.1	XP_020310860.1;XP_020310859.1	XP_020310860.1 low molecular weight phosphotyrosine protein phosphatase isoform X2 [Oncorhynchus kisutch];XP_020310859.1 low molecular weight phosphotyrosine protein phosphatase isoform X1 [Oncorhynchus kisutch]	10800000	9205500	0	0	11300000	8858400	0	0	0	0	0	0	0	0	0	0	0	0	9808100	0	0	11500000
XP_020311025.1	gene14489:106607711	XM_014204958.1	XP_014060433.1	pm20d2	FALSE	FALSE	peptidase M20 domain containing 2	431	4951	1	protein_coding	1	gi|1158926191|ref|XP_020311025.1|	gi|929098822|ref|XP_014060433.1|	96.75	431	14	0	1	431	1	431	0	847	XP_020311025.1	XP_020311025.1	XP_020311025.1 peptidase M20 domain-containing protein 2 [Oncorhynchus kisutch]	0	0	0	0	0	0	0	0	0	0	0	0	0	0	0	0	0	0	0	0	0	0
XP_020311110.1	gene14517:106607733	XM_014205004.1	XP_014060479.1	LOC106607733	FALSE	FALSE	laminin subunit alpha-4-like	1877	6752	1	protein_coding	4	gi|1158926357|ref|XP_020311110.1|	gi|929098907|ref|XP_014060479.1|	96.86	1880	56	1	1	1880	1	1877	0	3799	XP_020311110.1	XP_020311110.1	XP_020311110.1 laminin subunit alpha-4-like [Oncorhynchus kisutch]	0	0	0	0	0	0	0	0	0	0	0	0	0	0	0	0	9451100	0	0	0	0	0
XP_020311153.1	gene14558:100380760	XM_014205071.1	XP_014060546.1	LOC100380760	FALSE	FALSE	protein 4.1	1136	4791	1	protein_coding	1	gi|1158926433|ref|XP_020311153.1|	gi|929099063|ref|XP_014060558.1|	97.32	971	24	2	1	971	1	969	0	1699	XP_020311153.1;XP_020311152.1;XP_020311151.1;XP_020311149.1;XP_020311148.1;XP_020311147.1;XP_020311146.1;XP_020311145.1	XP_020311153.1;XP_020311152.1;XP_020311151.1;XP_020311149.1;XP_020311148.1;XP_020311147.1;XP_020311146.1;XP_020311145.1	XP_020311153.1 protein 4.1-like isoform X6 [Oncorhynchus kisutch];XP_020311152.1 protein 4.1-like isoform X5 [Oncorhynchus kisutch];XP_020311151.1 protein 4.1-like isoform X4 [Oncorhynchus kisutch];XP_020311149.1 protein 4.1-like isoform X3 [Oncorhynchus k	0	0	0	0	0	0	0	0	0	0	0	0	0	0	0	0	0	0	0	0	0	0
XP_020311252.1	gene22381:100196524	XM_014125588.1	XP_013981063.1	LOC100196524	FALSE	FALSE	glucose-6-phosphate isomerase	553	2275	1	protein_coding	1	gi|1158926623|ref|XP_020311252.1|	gi|929126717|ref|XP_013981063.1|	99.1	553	5	0	1	553	1	553	0	1145	XP_020311252.1	XP_020311252.1	XP_020311252.1 glucose-6-phosphate isomerase-like [Oncorhynchus kisutch]	0	0	0	0	0	0	0	0	0	0	0	0	0	0	0	0	0	0	0	0	0	0
XP_020311299.1	gene47476:100194569	XM_014172925.1	XP_014028400.1	LOC100194569	FALSE	FALSE	limb and neural patterns a-like	411	2296	1	protein_coding	1	gi|1158857768|ref|XP_020311299.1|	gi|213511670|ref|NP_001133127.1|	96.61	413	11	2	1	412	1	411	0	772	XP_020311299.1;XP_020311290.1;XP_020311283.1;XP_020311279.1	XP_020311299.1;XP_020311290.1;XP_020311283.1;XP_020311279.1	XP_020311299.1 protein lunapark-A-like [Oncorhynchus kisutch];XP_020311290.1 protein lunapark-A-like [Oncorhynchus kisutch];XP_020311283.1 protein lunapark-A-like [Oncorhynchus kisutch];XP_020311279.1 protein lunapark-A-like [Oncorhynchus kisutch]	0	0	0	0	0	0	0	0	0	0	0	0	0	0	0	0	0	0	0	0	0	0
XP_020311328.1	gene34329:106573246	XM_014148143.1	XP_014003618.1	LOC106573246	FALSE	FALSE	laminin subunit beta-1-like	1789	6653	1	protein_coding	4	gi|1158926765|ref|XP_020311328.1|	gi|929254612|ref|XP_014003618.1|	91.34	1789	151	2	1	1785	1	1789	0	3425	XP_020311328.1;XP_020336741.1	XP_020311328.1	XP_020311328.1 laminin subunit beta-1-like [Oncorhynchus kisutch]	0	0	0	0	0	0	0	0	0	0	0	0	0	0	0	0	0	0	0	0	0	6434000
XP_020311367.1	gene21544:106560692	XM_014123815.1	XP_013979290.1	LOC106560692	FALSE	FALSE	eukaryotic initiation factor 4A-I-like	409	2232	1	protein_coding	1	gi|1158926837|ref|XP_020311367.1|	gi|929123314|ref|XP_013979290.1|	100	409	0	0	1	409	1	409	0	844	XP_020311367.1;XP_020322498.1	XP_020311367.1	XP_020311367.1 eukaryotic initiation factor 4A-I-like [Oncorhynchus kisutch]	0	0	0	0	0	0	0	0	0	0	0	0	0	0	0	0	0	0	0	0	0	0
XP_020311378.1	gene22513:106561659	XM_014125817.1	XP_013981292.1	LOC106561659	FALSE	FALSE	CUGBP Elav-like family member 2	559	6396	1	protein_coding	1	gi|1158926864|ref|XP_020311378.1|	gi|929127153|ref|XP_013981298.1|	97.07	546	6	3	1	536	1	546	0	978	XP_020311378.1;XP_020311377.1;XP_020311376.1;XP_020311374.1;XP_020311372.1;XP_020311371.1;XP_020336864.1;XP_020311379.1;XP_020336863.1;XP_020336861.1;XP_020336860.1;XP_020336859.1;XP_020336858.1;XP_020311375.1;XP_020336857.1;XP_020336856.1;XP_020336855.1;XP_020336854.1;XP_020346623.1	XP_020311378.1;XP_020311377.1;XP_020311376.1;XP_020311374.1;XP_020311372.1;XP_020311371.1;XP_020336864.1;XP_020311379.1;XP_020336863.1;XP_020336861.1;XP_020336860.1;XP_020336859.1;XP_020336858.1;XP_020311375.1;XP_020336857.1;XP_020336856.1;XP_020336855.1;XP_020336854.1	XP_020311378.1 CUGBP Elav-like family member 2 isoform X7 [Oncorhynchus kisutch];XP_020311377.1 CUGBP Elav-like family member 2 isoform X6 [Oncorhynchus kisutch];XP_020311376.1 CUGBP Elav-like family member 2 isoform X5 [Oncorhynchus kisutch];XP_020311374.	0	0	0	0	0	0	0	0	0	0	0	0	0	0	0	0	0	0	0	0	0	7625800
XP_020311458.1	gene21575:106560782	XM_014124037.1	XP_013979512.1	psma4	FALSE	FALSE	proteasome subunit alpha 4	282	993	1	protein_coding	17	gi|1158927016|ref|XP_020311458.1|	gi|929123744|ref|XP_013979512.1|	99.62	261	1	0	1	261	22	282	1e-153	541	XP_020311458.1;XP_020311457.1;XP_020325244.1	XP_020311458.1;XP_020311457.1;XP_020325244.1	XP_020311458.1 proteasome subunit alpha type-4 [Oncorhynchus kisutch];XP_020311457.1 proteasome subunit alpha type-4 [Oncorhynchus kisutch];XP_020325244.1 proteasome subunit alpha type-4-like [Oncorhynchus kisutch]	12200000	9809900	9060900	7208500	7136700	7376300	0	0	0	0	0	0	0	0	0	11900000	5718400	7441000	5072800	7488200	0	9075300
XP_020311475.1	gene22036:106561208	XM_014124912.1	XP_013980387.1	LOC106561208	FALSE	FALSE	voltage-dependent calcium channel subunit alpha-2/delta-1-like	1117	5597	1	protein_coding	14	gi|1158927047|ref|XP_020311475.1|	gi|929125469|ref|XP_013980394.1|	94.73	1063	42	6	46	1105	40	1091	0	2038	XP_020311475.1;XP_020326063.1;XP_020340672.1;XP_020338573.1	XP_020311475.1	XP_020311475.1 LOW QUALITY PROTEIN: voltage-dependent calcium channel subunit alpha-2/delta-1-like [Oncorhynchus kisutch]	12500000	10800000	13800000	9494600	0	0	0	0	0	0	0	0	0	0	0	16100000	0	0	0	13400000	14100000	17100000
XP_020311545.1	gene22516:106561658	XM_014125815.1	XP_013981290.1	LOC106561658	FALSE	FALSE	probable 2-oxoglutarate dehydrogenase E1 component DHKTD1%2C mitochondrial	929	3708	1	protein_coding	10	gi|1158927167|ref|XP_020311545.1|	gi|929127139|ref|XP_013981290.1|	93.62	941	40	6	1	933	1	929	0	1797	XP_020311545.1;XP_020336865.1	XP_020311545.1	XP_020311545.1 LOW QUALITY PROTEIN: probable 2-oxoglutarate dehydrogenase E1 component DHKTD1, mitochondrial [Oncorhynchus kisutch]	0	0	0	0	0	0	0	0	0	0	0	0	0	0	0	2114900	1884100	0	0	0	1374700	2107900
XP_020311639.1	gene34814:106573660	XM_014148914.1	XP_014004389.1	LOC106573660	FALSE	FALSE	ubiquinone biosynthesis protein COQ9-B%2C mitochondrial-like	336	1264	1	protein_coding	9	gi|1158927342|ref|XP_020311639.1|	gi|929256095|ref|XP_014004389.1|	86.14	339	44	1	1	339	1	336	1e-167	588	XP_020311639.1;XP_020311638.1;XP_020336181.1	XP_020311639.1;XP_020311638.1	XP_020311639.1 ubiquinone biosynthesis protein COQ9-B, mitochondrial-like isoform X2 [Oncorhynchus kisutch];XP_020311638.1 ubiquinone biosynthesis protein COQ9-B, mitochondrial-like isoform X1 [Oncorhynchus kisutch]	0	0	0	0	0	0	0	0	0	0	0	0	5428000	0	0	3045300	0	3327100	0	3054400	3575100	2567900
XP_020311654.1	gene21709:106561021	XM_014124569.1	XP_013980044.1	LOC106561021	FALSE	FALSE	dihydrolipoyl dehydrogenase%2C mitochondrial-like	508	2282	1	protein_coding	5	gi|1158927369|ref|XP_020311654.1|	gi|929124767|ref|XP_013980044.1|	99.41	508	3	0	1	508	1	508	0	1037	XP_020311654.1	XP_020311654.1	XP_020311654.1 dihydrolipoyl dehydrogenase, mitochondrial-like [Oncorhynchus kisutch]	0	0	0	0	0	0	0	0	0	0	0	0	0	0	0	0	0	0	0	0	6778800	0
XP_020311770.1	gene22695:106561857	XM_014126125.1	XP_013981600.1	LOC106561857	FALSE	TRUE	annexin A2-like	372	3194	1	protein_coding	5	gi|1158927579|ref|XP_020311770.1|	gi|929127777|ref|XP_013981600.1|	96.44	337	12	0	1	337	36	372	0	662	XP_020311770.1;XP_020311769.1	XP_020311770.1;XP_020311769.1	XP_020311770.1 annexin A2-A-like [Oncorhynchus kisutch];XP_020311769.1 annexin A2-A-like [Oncorhynchus kisutch]	0	0	0	0	0	0	0	0	0	0	0	0	0	0	0	0	0	0	0	0	5916200	0
XP_020311788.1	gene22492:100286648	NM_001146587.1	NP_001140059.1	tnni3	FALSE	FALSE	Troponin I%2C cardiac muscle	180	1191	1	protein_coding	1	gi|1158927613|ref|XP_020311788.1|	gi|226443154|ref|NP_001140059.1|	98.89	180	2	0	1	180	1	180	3e-97	352	XP_020311788.1	XP_020311788.1	XP_020311788.1 troponin I, cardiac muscle-like [Oncorhynchus kisutch]	0	0	0	0	0	0	9011200	0	0	0	0	0	0	0	0	0	0	0	0	0	0	0
XP_020311796.1	gene21877:106560870	XM_014124255.1	XP_013979730.1	LOC106560870	FALSE	FALSE	cadherin-13-like	716	3514	1	protein_coding	1	gi|1158927627|ref|XP_020311796.1|	gi|929124158|ref|XP_013979730.1|	99.27	550	4	0	1	550	167	716	0	1115	XP_020311796.1;XP_020311795.1;XP_020336235.1	XP_020311796.1;XP_020311795.1;XP_020336235.1	XP_020311796.1 cadherin-13 [Oncorhynchus kisutch];XP_020311795.1 cadherin-13 [Oncorhynchus kisutch];XP_020336235.1 cadherin-13-like [Oncorhynchus kisutch]	0	0	0	0	0	0	0	0	0	0	0	0	0	0	0	0	0	0	0	0	0	0
XP_020311805.1	gene22056:106561259	XM_014125018.1	XP_013980493.1	fkbp4	FALSE	FALSE	FK506 binding protein 4%2C 59kDa	443	2970	1	protein_coding	1	gi|1158927645|ref|XP_020311805.1|	gi|929125651|ref|XP_013980493.1|	98.87	443	5	0	1	443	1	443	0	899	XP_020311805.1	XP_020311805.1	XP_020311805.1 peptidyl-prolyl cis-trans isomerase FKBP4-like [Oncorhynchus kisutch]	0	0	0	0	0	0	0	0	0	0	0	0	0	0	0	0	0	0	0	2633300	0	0
XP_020311813.1	gene22539:106561706	XM_014125920.1	XP_013981395.1	LOC106561706	FALSE	FALSE	endoplasmin-like	799	3000	1	protein_coding	20	gi|1158927659|ref|XP_020311813.1|	gi|929127372|ref|XP_013981395.1|	99.34	756	5	0	1	756	1	756	0	1504	XP_020311813.1;XP_020336889.1;XP_020346603.1;XP_020346602.1;XP_020346601.1	XP_020311813.1;XP_020336889.1;XP_020346603.1;XP_020346602.1;XP_020346601.1	XP_020311813.1 endoplasmin-like [Oncorhynchus kisutch];XP_020336889.1 endoplasmin-like [Oncorhynchus kisutch];XP_020346603.1 endoplasmin-like isoform X3 [Oncorhynchus kisutch];XP_020346602.1 endoplasmin-like isoform X2 [Oncorhynchus kisutch];XP_020346601.1	17600000	15200000	17500000	12800000	11600000	16500000	0	0	0	0	0	0	0	0	16700000	27300000	15100000	9016200	10200000	19700000	20900000	13200000
XP_020311823.1	gene47517:106586272	XM_014173393.1	XP_014028868.1	LOC106586272	FALSE	FALSE	glypican-6-like	569	2985	1	protein_coding	1	gi|1158857878|ref|XP_020311823.1|	gi|929302795|ref|XP_014028870.1|	90.7	559	3	1	1	510	1	559	0	946	XP_020311823.1;XP_020311814.1;XP_020311807.1	XP_020311823.1;XP_020311814.1;XP_020311807.1	XP_020311823.1 glypican-6-like isoform X3 [Oncorhynchus kisutch];XP_020311814.1 glypican-6-like isoform X2 [Oncorhynchus kisutch];XP_020311807.1 glypican-6-like isoform X1 [Oncorhynchus kisutch]	0	0	0	0	0	0	0	0	0	0	0	0	0	0	0	0	0	0	0	0	0	0
XP_020311907.1	gene22260:106561370	XM_014125246.1	XP_013980721.1	LOC106561370	FALSE	FALSE	V-type proton ATPase subunit E 1-like	226	1469	1	protein_coding	1	gi|1158927835|ref|XP_020311907.1|	gi|929126078|ref|XP_013980721.1|	98.67	226	3	0	1	226	1	226	5e-126	448	XP_020311907.1	XP_020311907.1	XP_020311907.1 V-type proton ATPase subunit E 1-like [Oncorhynchus kisutch]	0	0	0	0	0	0	0	0	0	0	0	0	0	0	0	0	0	0	0	0	0	0
XP_020311911.1	gene47529:106586278	XM_014173404.1	XP_014028879.1	LOC106586278	FALSE	FALSE	NADH dehydrogenase [ubiquinone] 1 alpha subcomplex subunit 10%2C mitochondrial-like	351	1364	1	protein_coding	15	gi|1158857893|ref|XP_020311911.1|	gi|929302813|ref|XP_014028879.1|	98.58	351	5	0	1	351	1	351	0	718	XP_020311911.1	XP_020311911.1	XP_020311911.1 NADH dehydrogenase [ubiquinone] 1 alpha subcomplex subunit 10, mitochondrial-like [Oncorhynchus kisutch]	0	7805300	0	14500000	13900000	0	0	0	0	0	0	0	0	18800000	0	8179000	5714400	0	0	10500000	12200000	14000000
XP_020311999.1	gene21893:100195049	NM_001140078.1	NP_001133550.1	aars	FALSE	FALSE	alanyl-tRNA synthetase	967	3694	1	protein_coding	22	gi|1158928004|ref|XP_020311999.1|	gi|213512300|ref|NP_001133550.1|	98.14	967	18	0	1	967	1	967	0	1963	XP_020311999.1	XP_020311999.1	XP_020311999.1 alanine--tRNA ligase, cytoplasmic [Oncorhynchus kisutch]	23500000	29100000	22000000	14900000	0	20800000	0	22700000	0	0	0	0	10100000	14800000	16700000	30800000	21900000	26000000	33100000	39100000	26400000	21600000
XP_020312123.1	gene21722:106561012	XM_014124555.1	XP_013980030.1	LOC106561012	FALSE	FALSE	mucin-2-like	1146	5429	1	protein_coding	25	gi|1158928234|ref|XP_020312123.1|	gi|929124737|ref|XP_013980029.1|	91.69	1155	68	6	1	1150	15	1146	0	1934	XP_020312123.1;XP_020312122.1	XP_020312123.1;XP_020312122.1	XP_020312123.1 proteoglycan 4-like [Oncorhynchus kisutch];XP_020312122.1 proteoglycan 4-like [Oncorhynchus kisutch]	16900000	9616700	13400000	29300000	25000000	8505200	20100000	14200000	13900000	0	14600000	0	0	10400000	11300000	9346300	9764900	12800000	8638500	9123500	8070800	13200000
XP_020312157.1	gene21585:100195841	NM_001140870.1	NP_001134342.1	ppib	FALSE	FALSE	peptidylprolyl isomerase B (cyclophilin B)	216	985	1	protein_coding	23	gi|1158928299|ref|XP_020312157.1|	gi|213515060|ref|NP_001134342.1|	99.54	216	1	0	1	216	1	216	5e-121	432	XP_020312157.1	XP_020312157.1	XP_020312157.1 peptidyl-prolyl cis-trans isomerase B [Oncorhynchus kisutch]	19200000	18700000	18600000	17000000	22100000	22400000	18500000	19500000	13300000	13600000	14200000	15000000	18900000	12900000	18000000	0	0	0	0	0	13300000	21800000
XP_020312267.1	gene21492:106560679	XM_014123786.1	XP_013979261.1	LOC106560679	FALSE	FALSE	ATP synthase subunit g%2C mitochondrial-like	103	498	1	protein_coding	8	gi|1158928513|ref|XP_020312267.1|	gi|929123263|ref|XP_013979261.1|	100	103	0	0	1	103	1	103	8e-55	210	XP_020312267.1	XP_020312267.1	XP_020312267.1 ATP synthase subunit g, mitochondrial-like [Oncorhynchus kisutch]	3748600	2801700	2562300	1959100	0	4056600	0	0	0	0	0	0	5605200	0	0	1845100	0	0	0	0	0	0
XP_020312316.1	gene21718:106561014	XM_014124562.1	XP_013980037.1	LOC106561014	FALSE	FALSE	troponin I%2C fast skeletal muscle-like	250	834	1	protein_coding	4	gi|1158928608|ref|XP_020312316.1|	gi|929124753|ref|XP_013980037.1|	96.55	174	6	0	1	174	77	250	2e-86	316	XP_020312316.1;XP_020312315.1;XP_020347952.1;XP_020312317.1	XP_020312316.1;XP_020312315.1	XP_020312316.1 troponin I, fast skeletal muscle-like isoform X2 [Oncorhynchus kisutch];XP_020312315.1 troponin I, fast skeletal muscle-like isoform X1 [Oncorhynchus kisutch]	0	0	0	0	0	0	0	0	0	0	0	0	0	0	0	0	0	0	0	0	0	7885100
XP_020312339.1	gene22102:100194665	NM_001139749.1	NP_001133221.1	LOC100194665	FALSE	FALSE	26S proteasome non-ATPase regulatory subunit 7 like 1	325	1456	1	protein_coding	1	gi|1158928654|ref|XP_020312339.1|	gi|213513780|ref|NP_001133221.1|	100	325	0	0	1	325	1	325	0	659	XP_020312339.1	XP_020312339.1	XP_020312339.1 26S proteasome non-ATPase regulatory subunit 7-like [Oncorhynchus kisutch]	0	0	0	0	0	0	0	0	0	0	0	0	0	0	0	0	0	0	0	0	0	0
XP_020312428.1	gene22503:106561671	XM_014125847.1	XP_013981322.1	LOC106561671	FALSE	FALSE	phosphate carrier protein%2C mitochondrial-like	360	1893	1	protein_coding	2	gi|1158928815|ref|XP_020312428.1|	gi|929127203|ref|XP_013981325.1|	97.22	360	9	1	1	360	1	359	0	671	XP_020312428.1;XP_020312426.1;XP_020336840.1;XP_020336839.1;XP_020336838.1;XP_020336841.1	XP_020312428.1;XP_020312426.1;XP_020336840.1;XP_020336839.1;XP_020336838.1;XP_020336841.1	XP_020312428.1 phosphate carrier protein, mitochondrial-like isoform X2 [Oncorhynchus kisutch];XP_020312426.1 phosphate carrier protein, mitochondrial-like isoform X1 [Oncorhynchus kisutch];XP_020336840.1 phosphate carrier protein, mitochondrial-like isofo	6615200	0	0	0	0	0	0	0	0	0	0	0	0	0	0	0	0	0	0	0	0	0
XP_020312605.1	gene22058:106561253	XM_014125004.1	XP_013980479.1	LOC106561253	FALSE	FALSE	troponin I%2C slow skeletal muscle-like	233	1210	1	protein_coding	2	gi|1158929142|ref|XP_020312605.1|	gi|929125627|ref|XP_013980480.1|	99	200	2	0	1	200	32	231	6e-112	401	XP_020312605.1;XP_020312601.1;XP_020312604.1;XP_020312603.1;XP_020312602.1;XP_020312600.1;XP_020312599.1;XP_020312598.1	XP_020312605.1;XP_020312601.1;XP_020312604.1;XP_020312603.1;XP_020312602.1;XP_020312600.1;XP_020312599.1;XP_020312598.1	XP_020312605.1 troponin I, slow skeletal muscle-like isoform X4 [Oncorhynchus kisutch];XP_020312601.1 troponin I, slow skeletal muscle-like isoform X4 [Oncorhynchus kisutch];XP_020312604.1 troponin I, slow skeletal muscle-like isoform X3 [Oncorhynchus kisu	0	0	0	0	0	0	9451600	0	0	0	0	0	0	5542700	0	0	0	0	0	0	0	0
XP_020312615.1	gene21527:106560703	XM_014123849.1	XP_013979324.1	LOC106560703	FALSE	FALSE	nucleosome assembly protein 1-like 4	404	2936	1	protein_coding	6	gi|1158929162|ref|XP_020312615.1|	gi|929123377|ref|XP_013979325.1|	98.06	360	7	0	1	360	35	394	0	722	XP_020312615.1	XP_020312615.1	XP_020312615.1 nucleosome assembly protein 1-like 4 [Oncorhynchus kisutch]	0	0	0	2047400	2590200	2991700	0	0	0	0	0	0	0	0	0	0	0	0	0	0	0	0
XP_020312725.1	gene21651:106561070	XM_014124690.1	XP_013980165.1	LOC106561070	FALSE	FALSE	proteasome subunit alpha type-1	262	1114	1	protein_coding	1	gi|1158929366|ref|XP_020312725.1|	gi|929125003|ref|XP_013980165.1|	98.77	244	3	0	1	244	1	244	3e-143	506	XP_020312725.1	XP_020312725.1	XP_020312725.1 proteasome subunit alpha type-1-like [Oncorhynchus kisutch]	0	0	0	0	0	0	0	0	0	0	0	0	0	0	0	0	0	0	0	0	0	0
XP_020312850.1	gene2694:106568126	XM_014138158.1	XP_013993633.1	dmgdh	FALSE	FALSE	dimethylglycine dehydrogenase	868	3276	1	protein_coding	12	gi|1158929598|ref|XP_020312850.1|	gi|929060996|ref|XP_013993633.1|	97.93	868	18	0	1	868	1	868	0	1774	XP_020312850.1	XP_020312850.1	XP_020312850.1 dimethylglycine dehydrogenase, mitochondrial [Oncorhynchus kisutch]	0	0	0	6587300	0	0	0	0	0	0	0	11800000	0	0	0	12900000	9800900	7186200	10600000	10300000	0	0
XP_020312861.1	gene2557:100286733	NM_001146673.1	NP_001140145.1	habp4	FALSE	FALSE	Intracellular hyaluronan-binding protein 4	369	1495	1	protein_coding	1	gi|1158929620|ref|XP_020312861.1|	gi|226443354|ref|NP_001140145.1|	97.83	369	8	0	1	369	1	369	3e-177	620	XP_020312861.1	XP_020312861.1	XP_020312861.1 intracellular hyaluronan-binding protein 4-like [Oncorhynchus kisutch]	0	0	0	0	0	0	0	0	0	0	0	0	0	0	0	0	0	0	0	0	0	1793500
XP_020312868.1	gene2475:100194632	NM_001139717.1	NP_001133189.1	LOC100194632	FALSE	FALSE	endothelial differentiation-related factor 1-1	148	1104	1	protein_coding	6	gi|1158929634|ref|XP_020312868.1|	gi|213513112|ref|NP_001133189.1|	100	148	0	0	1	148	1	148	3e-81	298	XP_020312868.1;XP_020321735.1;XP_020312869.1	XP_020312868.1;XP_020321735.1;XP_020312869.1	XP_020312868.1 endothelial differentiation-related factor 1 homolog isoform X1 [Oncorhynchus kisutch];XP_020321735.1 endothelial differentiation-related factor 1 homolog [Oncorhynchus kisutch];XP_020312869.1 endothelial differentiation-related factor 1-lik	0	0	0	0	0	6216200	0	0	0	0	0	0	0	0	0	0	0	0	0	0	5205500	7835400
XP_020312925.1	gene2778:106568813	XM_014139483.1	XP_013994958.1	LOC106568813	FALSE	FALSE	collagen alpha-1(XI) chain-like	2028	9009	1	protein_coding	0	gi|1158929739|ref|XP_020312925.1|	gi|929061248|ref|XP_013994959.1|	98.63	1462	17	2	550	2009	545	2005	0	1968	XP_020312925.1	XP_020312925.1	XP_020312925.1 LOW QUALITY PROTEIN: collagen alpha-1(XI) chain-like [Oncorhynchus kisutch]	0	0	0	0	0	0	0	0	0	0	0	0	0	0	0	0	0	0	0	0	0	0
XP_020312941.1	gene2698:106568085	XM_014138100.1	XP_013993575.1	LOC106568085	FALSE	FALSE	cardiomyopathy-associated protein 5-like	871	3904	1	protein_coding	1	gi|1158929768|ref|XP_020312941.1|	gi|929060986|ref|XP_013993585.1|	94.47	868	43	3	1	864	1	867	0	1587	XP_020312941.1	XP_020312941.1	XP_020312941.1 cardiomyopathy-associated protein 5-like [Oncorhynchus kisutch]	0	0	0	0	0	0	0	0	0	0	0	0	0	0	0	0	0	0	0	0	0	0
XP_020313029.1	gene14318:106607423	XM_014204356.1	XP_014059831.1	LOC106607423	FALSE	FALSE	manganese-transporting ATPase 13A1-like	1191	4715	1	protein_coding	1	gi|1158929931|ref|XP_020313029.1|	gi|929097704|ref|XP_014059832.1|	32.43	37	25	0	33	69	896	932	1.2	30.4	XP_020313029.1	XP_020313029.1	XP_020313029.1 ATP synthase subunit e, mitochondrial [Oncorhynchus kisutch]	0	0	0	0	0	0	0	0	0	0	0	0	0	0	13700000	0	0	0	0	0	0	0
XP_020313042.1	gene2956:106570305	XM_014142483.1	XP_013997958.1	ntmt1	FALSE	FALSE	N-terminal Xaa-Pro-Lys N-methyltransferase 1	282	1695	1	protein_coding	1	gi|1158929959|ref|XP_020313042.1|	gi|929061801|ref|XP_013997965.1|	98.65	222	3	0	1	222	31	252	8e-127	451	XP_020313042.1;XP_020313041.1;XP_020313040.1;XP_020313039.1	XP_020313042.1;XP_020313041.1;XP_020313040.1;XP_020313039.1	XP_020313042.1 N-terminal Xaa-Pro-Lys N-methyltransferase 1 isoform X4 [Oncorhynchus kisutch];XP_020313041.1 N-terminal Xaa-Pro-Lys N-methyltransferase 1 isoform X3 [Oncorhynchus kisutch];XP_020313040.1 N-terminal Xaa-Pro-Lys N-methyltransferase 1 isoform	0	0	0	0	0	0	0	0	0	0	0	0	0	0	0	0	0	0	0	0	0	0
XP_020313062.1	gene2132:106562047	XM_014126588.1	XP_013982063.1	LOC106562047	FALSE	FALSE	heterogeneous nuclear ribonucleoprotein K-like	434	2344	1	protein_coding	7	gi|1158929995|ref|XP_020313062.1|	gi|929058743|ref|XP_013982097.1|	99.77	432	1	0	1	432	1	432	0	874	XP_020313062.1;XP_020313059.1;XP_020340506.1;XP_020340500.1;XP_020313061.1;XP_020313060.1;XP_020313058.1;XP_020340505.1;XP_020340504.1;XP_020340503.1;XP_020340502.1;XP_020340501.1;XP_020340499.1	XP_020313062.1;XP_020313059.1;XP_020340506.1;XP_020340500.1;XP_020313061.1;XP_020313060.1;XP_020313058.1;XP_020340505.1;XP_020340504.1;XP_020340503.1;XP_020340502.1;XP_020340501.1;XP_020340499.1	XP_020313062.1 heterogeneous nuclear ribonucleoprotein K-like isoform X5 [Oncorhynchus kisutch];XP_020313059.1 heterogeneous nuclear ribonucleoprotein K-like isoform X2 [Oncorhynchus kisutch];XP_020340506.1 heterogeneous nuclear ribonucleoprotein K-like is	0	0	0	0	0	4093300	0	0	0	0	0	0	0	0	0	0	0	0	0	0	5983100	6185400
XP_020313157.1	gene2152:106562268	XM_014127038.1	XP_013982513.1	LOC106562268	FALSE	FALSE	COP9 signalosome complex subunit 4	421	1966	1	protein_coding	2	gi|1158930170|ref|XP_020313157.1|	gi|929058830|ref|XP_013982513.1|	99.73	370	1	0	1	370	52	421	0	772	XP_020313157.1;XP_020340524.1;XP_020313156.1;XP_020340522.1;XP_020313155.1	XP_020313157.1;XP_020340524.1;XP_020313156.1;XP_020340522.1;XP_020313155.1	XP_020313157.1 COP9 signalosome complex subunit 4 isoform X3 [Oncorhynchus kisutch];XP_020340524.1 COP9 signalosome complex subunit 4-like isoform X2 [Oncorhynchus kisutch];XP_020313156.1 COP9 signalosome complex subunit 4 isoform X2 [Oncorhynchus kisutch]	0	0	0	0	0	0	0	0	0	0	0	0	0	0	0	0	0	0	0	0	0	4596600
XP_020313240.1	gene2923:106570496	XM_014142903.1	XP_013998378.1	LOC106570496	FALSE	FALSE	D-dopachrome decarboxylase-A-like	118	996	1	protein_coding	12	gi|1158930324|ref|XP_020313240.1|	gi|929061880|ref|XP_013998378.1|	96.61	118	4	0	1	118	1	118	1e-61	232	XP_020313240.1	XP_020313240.1	XP_020313240.1 D-dopachrome decarboxylase-A-like [Oncorhynchus kisutch]	9531700	10100000	0	15200000	12700000	9566700	10200000	15000000	7774200	0	0	0	0	7937800	10000000	0	0	0	0	0	0	0
XP_020313265.1	gene12495:100196661	NM_001141690.1	NP_001135162.1	LOC100196661	FALSE	FALSE	glutathione S-transferase kappa 1-like	227	1099	1	protein_coding	6	gi|1158930371|ref|XP_020313265.1|	gi|213514844|ref|NP_001135162.1|	98.68	227	3	0	1	227	1	227	5e-131	465	XP_020313265.1;XP_020313264.1;XP_020327055.1;XP_020327053.1	XP_020313265.1;XP_020313264.1;XP_020327055.1;XP_020327053.1	XP_020313265.1 glutathione S-transferase kappa 1-like [Oncorhynchus kisutch];XP_020313264.1 glutathione S-transferase kappa 1-like [Oncorhynchus kisutch];XP_020327055.1 glutathione S-transferase kappa 1-like [Oncorhynchus kisutch];XP_020327053.1 glutathion	0	0	0	0	0	0	0	0	0	0	0	0	0	0	0	0	0	0	0	0	0	7615500
XP_020313286.1	gene12474:106605821	XM_014201783.1	XP_014057258.1	isoc2	FALSE	FALSE	isochorismatase domain containing 2	197	933	1	protein_coding	1	gi|1158930407|ref|XP_020313286.1|	gi|929092986|ref|XP_014057258.1|	94.19	86	5	0	41	126	112	197	4e-41	164	XP_020313286.1	XP_020313286.1	XP_020313286.1 isochorismatase domain-containing protein 2-like [Oncorhynchus kisutch]	0	0	0	0	0	0	0	0	0	0	0	0	0	0	0	0	0	0	0	0	0	0
XP_020313304.1	gene3050:106571906	XM_014145464.1	XP_014000939.1	auh	FALSE	FALSE	AU RNA binding protein/enoyl-CoA hydratase	326	1820	1	protein_coding	10	gi|1158930448|ref|XP_020313304.1|	gi|929062395|ref|XP_014000939.1|	99.39	326	2	0	1	326	1	326	0	656	XP_020313304.1	XP_020313304.1	XP_020313304.1 methylglutaconyl-CoA hydratase, mitochondrial [Oncorhynchus kisutch]	5156600	0	0	0	0	0	5467900	4721200	0	0	0	0	6957800	18000000	4586600	0	0	0	0	0	12900000	6477800
XP_020313310.1	gene2993:106571225	XM_014144020.1	XP_013999495.1	lmnb1	FALSE	FALSE	lamin B1	588	3764	1	protein_coding	15	gi|1158930460|ref|XP_020313310.1|	gi|929062107|ref|XP_013999495.1|	97.79	588	13	0	1	588	1	588	0	1128	XP_020313310.1;XP_020313309.1	XP_020313310.1;XP_020313309.1	XP_020313310.1 lamin-B1 [Oncorhynchus kisutch];XP_020313309.1 lamin-B1 [Oncorhynchus kisutch]	8746500	0	11400000	0	0	7562600	0	0	0	0	0	0	0	0	0	14500000	9678000	15200000	0	7528900	14000000	17600000
XP_020313375.1	gene2695:106568115	XM_014138149.1	XP_013993624.1	LOC106568115	FALSE	FALSE	betaine--homocysteine S-methyltransferase 1-like	402	2120	1	protein_coding	1	gi|1158930579|ref|XP_020313375.1|	gi|929060994|ref|XP_013993624.1|	98.5	400	6	0	1	400	3	402	0	825	XP_020313375.1	XP_020313375.1	XP_020313375.1 betaine--homocysteine S-methyltransferase 1-like [Oncorhynchus kisutch]	0	0	0	0	0	0	0	0	0	0	0	0	0	0	0	0	0	0	0	27600000	0	0
XP_020313457.1	gene3031:106571564	XM_014144758.1	XP_014000233.1	LOC106571564	FALSE	FALSE	tropomyosin beta chain	284	1528	1	protein_coding	9	gi|1158930731|ref|XP_020313457.1|	gi|929062263|ref|XP_014000233.1|	100	284	0	0	1	284	1	284	1e-149	527	XP_020313457.1;XP_020313458.1;XP_020313461.1;XP_020313459.1;XP_020313462.1;XP_020313460.1;XP_020313463.1;XP_020313464.1	XP_020313457.1;XP_020313458.1;XP_020313461.1;XP_020313459.1;XP_020313462.1;XP_020313460.1;XP_020313463.1;XP_020313464.1	XP_020313457.1 tropomyosin beta chain isoform X1 [Oncorhynchus kisutch];XP_020313458.1 tropomyosin beta chain isoform X2 [Oncorhynchus kisutch];XP_020313461.1 tropomyosin alpha-4 chain isoform X5 [Oncorhynchus kisutch];XP_020313459.1 tropomyosin alpha-1 ch	0	0	0	0	0	0	31000000	0	0	12800000	0	0	60800000	85700000	45600000	0	0	0	0	0	36100000	47100000
XP_020313605.1	gene3057:100196127	NM_001141156.1	NP_001134628.1	hint1	FALSE	FALSE	histidine triad nucleotide binding protein 1	126	565	1	protein_coding	18	gi|1158931002|ref|XP_020313605.1|	gi|213511054|ref|NP_001134628.1|	96.83	126	4	0	1	126	1	126	2e-67	252	XP_020313605.1	XP_020313605.1	XP_020313605.1 histidine triad nucleotide-binding protein 1 [Oncorhynchus kisutch]	0	6389300	14100000	31800000	0	0	0	66700000	27500000	39500000	43400000	46300000	32300000	26800000	36000000	8466600	6814300	14800000	16300000	11200000	14200000	0
XP_020313607.1	gene2836:100195038	NM_001140067.1	NP_001133539.1	purb	FALSE	FALSE	purine-rich element binding protein B	304	2572	1	protein_coding	17	gi|1158931006|ref|XP_020313607.1|	gi|213515016|ref|NP_001133539.1|	98.57	279	0	2	26	302	28	304	8e-134	475	XP_020313607.1;XP_020321138.1;XP_020330380.1;XP_020308685.1	XP_020313607.1;XP_020321138.1	XP_020313607.1 transcriptional activator protein Pur-beta [Oncorhynchus kisutch];XP_020321138.1 transcriptional activator protein Pur-beta-like [Oncorhynchus kisutch]	13300000	10200000	8412900	13400000	21900000	11400000	0	0	0	0	0	0	10500000	0	0	9544000	8087000	0	0	0	21600000	18800000
XP_020313618.1	gene2991:100195668	NM_001140697.2	NP_001134169.1	cssa01h5orf63	FALSE	FALSE	chromosome ssa01 open reading frame%2C human C5orf63	138	1093	1	protein_coding	1	gi|1158931026|ref|XP_020313618.1|	gi|213515086|ref|NP_001134169.1|	99.1	111	1	0	1	111	28	138	5e-61	230	XP_020313618.1;XP_020313617.1	XP_020313618.1;XP_020313617.1	XP_020313618.1 glutaredoxin-like protein C5orf63 homolog isoform X2 [Oncorhynchus kisutch];XP_020313617.1 glutaredoxin-like protein C5orf63 homolog isoform X1 [Oncorhynchus kisutch]	0	0	0	0	0	0	0	0	0	0	0	0	0	10700000	0	0	0	0	0	0	0	0
XP_020313629.1	gene2960:106570862	XM_014143433.1	XP_013998908.1	LOC106570862	FALSE	FALSE	carnitine O-acetyltransferase-like	634	3230	1	protein_coding	10	gi|1158931046|ref|XP_020313629.1|	gi|929061978|ref|XP_013998908.1|	99.05	634	6	0	1	634	1	634	0	1326	XP_020313629.1	XP_020313629.1	XP_020313629.1 carnitine O-acetyltransferase-like [Oncorhynchus kisutch]	0	0	0	7498900	9578100	0	0	0	0	0	0	0	0	0	0	10700000	9399400	0	0	0	12600000	16600000
XP_020313773.1	gene2192:106562702	XM_014127689.1	XP_013983164.1	LOC106562702	FALSE	FALSE	voltage-dependent anion-selective channel protein 2-like	313	2651	1	protein_coding	1	gi|1158931310|ref|XP_020313773.1|	gi|929058982|ref|XP_013983171.1|	99.36	312	2	0	1	312	1	312	1e-180	630	XP_020313773.1;XP_020313772.1;XP_020313771.1	XP_020313773.1;XP_020313772.1;XP_020313771.1	XP_020313773.1 voltage-dependent anion-selective channel protein 2-like isoform X2 [Oncorhynchus kisutch];XP_020313772.1 voltage-dependent anion-selective channel protein 2-like isoform X1 [Oncorhynchus kisutch];XP_020313771.1 voltage-dependent anion-selec	0	0	0	0	0	0	0	0	0	0	0	0	0	17900000	0	0	0	0	0	0	0	0
XP_020313783.1	gene2689:100195958	NM_001140987.1	NP_001134459.1	tbca	FALSE	FALSE	tubulin folding cofactor A	115	1404	1	protein_coding	1	gi|1158931330|ref|XP_020313783.1|	gi|213511020|ref|NP_001134459.1|	98.26	115	2	0	1	115	1	115	6e-59	223	XP_020313783.1	XP_020313783.1	XP_020313783.1 tubulin-specific chaperone A-like [Oncorhynchus kisutch]	0	0	0	0	0	0	0	0	0	0	0	0	0	0	0	0	0	0	0	0	0	0
XP_020313807.1	gene2069:106561570	XM_014125677.1	XP_013981152.1	sardh	FALSE	FALSE	sarcosine dehydrogenase	929	4354	1	protein_coding	2	gi|1158931372|ref|XP_020313807.1|	gi|929058545|ref|XP_013981152.1|	97.96	491	9	1	8	498	1	490	0	980	XP_020313807.1	XP_020313807.1	XP_020313807.1 LOW QUALITY PROTEIN: sarcosine dehydrogenase, mitochondrial-like [Oncorhynchus kisutch]	0	0	0	0	0	6271500	0	0	0	0	0	0	0	0	5462300	0	0	0	0	0	0	0
XP_020313959.1	gene2821:106569430	XM_014140785.1	XP_013996260.1	LOC106569430	FALSE	FALSE	transitional endoplasmic reticulum ATPase-like	806	3049	1	protein_coding	1	gi|1158931652|ref|XP_020313959.1|	gi|929061476|ref|XP_013996260.1|	99.88	806	1	0	1	806	1	806	0	1647	XP_020313959.1;XP_020321720.1	XP_020313959.1;XP_020321720.1	XP_020313959.1 transitional endoplasmic reticulum ATPase-like [Oncorhynchus kisutch];XP_020321720.1 transitional endoplasmic reticulum ATPase-like [Oncorhynchus kisutch]	0	0	0	0	0	0	0	0	0	0	0	0	0	0	0	0	0	0	0	0	0	0
XP_020314065.1	gene3029:100380665	XM_014144716.1	XP_014000191.1	LOC100380665	FALSE	FALSE	talin-1	2564	9679	1	protein_coding	1	gi|1158931858|ref|XP_020314065.1|	gi|929062259|ref|XP_014000208.1|	99.03	1342	11	1	1	1342	1	1340	0	2654	XP_020314065.1	XP_020314065.1	XP_020314065.1 LOW QUALITY PROTEIN: talin-1-like [Oncorhynchus kisutch]	0	0	0	0	0	0	0	0	0	0	0	0	0	0	0	0	0	0	0	0	0	0
XP_020314097.1	gene2255:106563467	XM_014129082.1	XP_013984557.1	LOC106563467	FALSE	FALSE	heat shock protein beta-11-like	206	974	1	protein_coding	7	gi|1158931913|ref|XP_020314097.1|	gi|929059178|ref|XP_013984557.1|	98.56	209	0	1	1	209	1	206	3e-119	426	XP_020314097.1	XP_020314097.1	XP_020314097.1 heat shock protein beta-11-like [Oncorhynchus kisutch]	0	5674000	0	0	0	0	0	0	0	0	0	0	6378100	11700000	0	8464400	0	0	0	0	0	0
XP_020314315.1	gene27524:106566441	XM_014134479.1	XP_013989954.1	LOC106566441	FALSE	FALSE	syntenin-1-like	301	2333	1	protein_coding	1	gi|1158932320|ref|XP_020314315.1|	gi|929227077|ref|XP_013989954.1|	95.11	307	9	1	1	307	1	301	2e-171	600	XP_020314315.1;XP_020314314.1	XP_020314315.1;XP_020314314.1	XP_020314315.1 syntenin-1-like [Oncorhynchus kisutch];XP_020314314.1 syntenin-1-like [Oncorhynchus kisutch]	0	0	0	0	0	0	0	0	0	0	0	0	0	0	0	0	0	0	0	0	0	0
XP_020314337.1	gene28077:106566973	XM_014135682.1	XP_013991157.1	LOC106566973	FALSE	FALSE	keratin%2C type II cytoskeletal 8-like	534	2298	1	protein_coding	25	gi|1158932360|ref|XP_020314337.1|	gi|929229314|ref|XP_013991157.1|	96.27	536	18	1	1	536	1	534	0	880	XP_020314337.1	XP_020314337.1	XP_020314337.1 keratin, type II cytoskeletal 8-like [Oncorhynchus kisutch]	11000000	4019100	9348500	8478600	16800000	8958100	78200000	20400000	25100000	63600000	12500000	12400000	41900000	65200000	20600000	4206700	0	0	4742300	0	11500000	9312700
XP_020314369.1	gene28076:106566972	XM_014135680.1	XP_013991155.1	LOC106566972	FALSE	FALSE	keratin%2C type I cytoskeletal 18-like	436	2138	1	protein_coding	13	gi|1158932420|ref|XP_020314369.1|	gi|929229310|ref|XP_013991155.1|	98.39	435	7	0	1	435	1	435	0	869	XP_020314369.1	XP_020314369.1	XP_020314369.1 keratin, type I cytoskeletal 18-like [Oncorhynchus kisutch]	8478800	0	13100000	0	11400000	5122200	0	0	0	0	0	0	10800000	18200000	0	7445400	0	0	0	0	11400000	10600000
XP_020314370.1	gene28160:106567055	XM_014135890.1	XP_013991365.1	LOC106567055	FALSE	FALSE	proliferation-associated protein 2G4-like	397	3142	1	protein_coding	20	gi|1158932424|ref|XP_020314370.1|	gi|929229697|ref|XP_013991365.1|	98.25	399	5	1	1	399	1	397	0	776	XP_020314370.1	XP_020314370.1	XP_020314370.1 proliferation-associated protein 2G4-like [Oncorhynchus kisutch]	9931000	17500000	15800000	9213100	7370300	10800000	0	0	0	0	0	0	0	0	10400000	14200000	12400000	20700000	18900000	11900000	6542900	11100000
XP_020314428.1	gene27780:100194661	NM_001139745.1	NP_001133217.2	cnbp	FALSE	FALSE	CCHC-type zinc finger%2C nucleic acid binding protein	167	1449	1	protein_coding	1	gi|1158932536|ref|XP_020314428.1|	gi|929227947|ref|XP_013990418.1|	100	165	0	0	1	165	1	165	7e-91	331	XP_020314428.1;XP_020314427.1;XP_020314426.1;XP_020337882.1;XP_020361542.1;XP_020351282.1	XP_020314428.1;XP_020314427.1;XP_020314426.1;XP_020337882.1;XP_020361542.1;XP_020351282.1	XP_020314428.1 cellular nucleic acid-binding protein-like isoform X2 [Oncorhynchus kisutch];XP_020314427.1 cellular nucleic acid-binding protein-like isoform X1 [Oncorhynchus kisutch];XP_020314426.1 cellular nucleic acid-binding protein-like isoform X1 [On	0	0	0	0	0	0	0	0	0	0	0	0	0	0	0	0	0	0	0	0	0	0
XP_020314472.1	gene28210:106567091	XM_014135975.1	XP_013991450.1	LOC106567091	FALSE	FALSE	tubulin alpha-1B chain-like	451	1644	1	protein_coding	14	gi|1158932615|ref|XP_020314472.1|	gi|929229851|ref|XP_013991450.1|	99.56	451	2	0	1	451	1	451	0	941	XP_020314472.1	XP_020314472.1	XP_020314472.1 tubulin alpha-1B chain-like [Oncorhynchus kisutch]	19400000	13600000	13000000	0	0	0	0	12000000	0	20300000	12200000	10800000	31000000	13900000	0	0	16100000	0	8937600	16200000	0	0
XP_020314484.1	gene28344:106567206	XM_014136226.1	XP_013991701.1	LOC106567206	FALSE	FALSE	ras-related protein O-Krev	184	1752	1	protein_coding	1	gi|1158932637|ref|XP_020314484.1|	gi|929230322|ref|XP_013991700.1|	99.46	184	1	0	1	184	1	184	1e-104	377	XP_020314484.1;XP_020314483.1;XP_020314482.1;XP_020362319.1;XP_020362318.1;XP_020362317.1;XP_020362316.1;XP_020349694.1;XP_020349686.1	XP_020314484.1;XP_020314483.1;XP_020314482.1;XP_020362319.1;XP_020362318.1;XP_020362317.1;XP_020362316.1;XP_020349694.1;XP_020349686.1	XP_020314484.1 ras-related protein Rap-1b [Oncorhynchus kisutch];XP_020314483.1 ras-related protein Rap-1b [Oncorhynchus kisutch];XP_020314482.1 ras-related protein Rap-1b [Oncorhynchus kisutch];XP_020362319.1 ras-related protein Rap-1A-like [Oncorhynchus	0	0	0	0	0	0	0	0	0	0	0	0	0	0	0	0	0	0	0	0	0	0
XP_020314490.1	gene33599:100196536	NM_001141565.2	NP_001135037.2	fkb1b	FALSE	FALSE	FK506-binding protein 1B	108	825	1	protein_coding	14	gi|1158932647|ref|XP_020314490.1|	gi|304434637|ref|NP_001135037.2|	100	108	0	0	1	108	1	108	3e-58	221	XP_020314490.1;XP_020362296.1	XP_020314490.1;XP_020362296.1	XP_020314490.1 peptidyl-prolyl cis-trans isomerase FKBP1A-like [Oncorhynchus kisutch];XP_020362296.1 peptidyl-prolyl cis-trans isomerase FKBP1A-like [Oncorhynchus kisutch]	8711200	12700000	10100000	11200000	15500000	11900000	0	0	0	0	0	0	0	0	11900000	13300000	9959800	0	12200000	10400000	0	6954100
XP_020314649.1	gene28276:106567148	XM_014136111.1	XP_013991586.1	LOC106567148	FALSE	FALSE	basement membrane-specific heparan sulfate proteoglycan core protein-like	3777	13889	1	protein_coding	1	gi|1158932940|ref|XP_020314649.1|	gi|929230122|ref|XP_013991601.1|	95.54	3636	98	6	1	3587	1	3621	0	7114	XP_020314649.1;XP_020314648.1	XP_020314649.1;XP_020314648.1	XP_020314649.1 basement membrane-specific heparan sulfate proteoglycan core protein isoform X2 [Oncorhynchus kisutch];XP_020314648.1 basement membrane-specific heparan sulfate proteoglycan core protein isoform X1 [Oncorhynchus kisutch]	0	0	0	0	0	0	0	0	0	0	0	0	0	0	0	0	0	0	0	0	0	0
XP_020314727.1	gene27737:106566638	XM_014134851.1	XP_013990326.1	qars	FALSE	FALSE	glutaminyl-tRNA synthetase	775	2908	1	protein_coding	11	gi|1158933084|ref|XP_020314727.1|	gi|929227771|ref|XP_013990326.1|	98.32	775	11	1	1	773	1	775	0	1569	XP_020314727.1	XP_020314727.1	XP_020314727.1 glutamine--tRNA ligase [Oncorhynchus kisutch]	0	14000000	8586100	0	0	6259900	0	4884900	0	0	0	0	0	0	0	10000000	7714300	0	0	0	0	0
XP_020314797.1	gene28026:106566777	XM_014135164.1	XP_013990639.1	LOC106566777	FALSE	FALSE	cAMP-dependent protein kinase type II-alpha regulatory subunit-like	396	3090	1	protein_coding	11	gi|1158933213|ref|XP_020314797.1|	gi|929228356|ref|XP_013990640.1|	99.49	395	2	0	1	395	1	395	0	806	XP_020314797.1;XP_020314796.1;XP_020312500.1;XP_020335493.1;XP_020346677.1;XP_020307627.1	XP_020314797.1;XP_020314796.1	XP_020314797.1 cAMP-dependent protein kinase type II-alpha regulatory subunit-like isoform X2 [Oncorhynchus kisutch];XP_020314796.1 cAMP-dependent protein kinase type II-alpha regulatory subunit-like isoform X1 [Oncorhynchus kisutch]	0	0	0	0	0	0	0	0	0	0	0	0	0	0	0	10000000	5637100	13500000	7753300	0	5402900	4876800
XP_020314800.1	gene27531:106566437	XM_014134468.1	XP_013989943.1	LOC106566437	FALSE	FALSE	cytochrome c oxidase subunit 4 isoform 2%2C mitochondrial-like	177	854	1	protein_coding	1	gi|1158933217|ref|XP_020314800.1|	gi|929227057|ref|XP_013989943.1|	96.61	177	4	1	1	175	1	177	2e-97	353	XP_020314800.1	XP_020314800.1	XP_020314800.1 cytochrome c oxidase subunit 4 isoform 2, mitochondrial-like [Oncorhynchus kisutch]	0	0	0	0	0	10500000	0	0	0	0	0	0	0	0	0	0	0	0	0	0	0	0
XP_020314804.1	gene28155:106567051	XM_014135884.1	XP_013991359.1	LOC106567051	FALSE	FALSE	40S ribosomal protein S26-like	116	508	1	protein_coding	21	gi|1158933223|ref|XP_020314804.1|	gi|929229685|ref|XP_013991359.1|	100	116	0	0	1	116	1	116	3e-62	234	XP_020314804.1	XP_020314804.1	XP_020314804.1 40S ribosomal protein S26-like [Oncorhynchus kisutch]	10800000	12500000	20300000	5220400	5754800	16300000	0	0	0	18000000	0	0	0	0	24500000	3534100	8617500	6008500	11500000	2896500	15900000	24400000
XP_020314863.1	gene27423:106566373	XM_014134324.1	XP_013989799.1	LOC106566373	FALSE	FALSE	ATP synthase F(0) complex subunit B1%2C mitochondrial-like	284	1048	1	protein_coding	2	gi|1158933334|ref|XP_020314863.1|	gi|929226794|ref|XP_013989799.1|	95.65	253	9	1	1	253	34	284	1e-141	501	XP_020314863.1	XP_020314863.1	XP_020314863.1 LOW QUALITY PROTEIN: ATP synthase F(0) complex subunit B1, mitochondrial-like [Oncorhynchus kisutch]	0	0	0	0	0	0	0	0	0	0	0	0	0	0	0	0	0	0	0	0	15200000	0
XP_020314948.1	gene28122:106567016	XM_014135788.1	XP_013991263.1	LOC106567016	FALSE	FALSE	N-alpha-acetyltransferase 10-like	219	1276	1	protein_coding	1	gi|1158933498|ref|XP_020314948.1|	gi|929229513|ref|XP_013991264.1|	98.62	218	3	0	1	218	1	218	6e-127	451	XP_020314948.1;XP_020314947.1;XP_020362546.1	XP_020314948.1;XP_020314947.1;XP_020362546.1	XP_020314948.1 N-alpha-acetyltransferase 10-like isoform X2 [Oncorhynchus kisutch];XP_020314947.1 N-alpha-acetyltransferase 10-like isoform X1 [Oncorhynchus kisutch];XP_020362546.1 N-alpha-acetyltransferase 10-like [Oncorhynchus kisutch]	0	0	0	0	0	3303500	0	0	0	0	0	0	0	0	0	0	0	0	0	0	0	0
XP_020314993.1	gene27826:106566713	XM_014135023.1	XP_013990498.1	LOC106566713	FALSE	FALSE	glycerol-3-phosphate dehydrogenase [NAD(+)]%2C cytoplasmic-like	351	1884	1	protein_coding	1	gi|1158933581|ref|XP_020314993.1|	gi|929228094|ref|XP_013990498.1|	99.15	351	3	0	1	351	1	351	0	717	XP_020314993.1	XP_020314993.1	XP_020314993.1 glycerol-3-phosphate dehydrogenase [NAD(+)], cytoplasmic-like [Oncorhynchus kisutch]	0	0	0	0	0	0	0	0	0	0	0	0	0	0	0	0	0	0	0	0	0	0
XP_020315001.1	gene28353:100380349	XM_014135584.1	XP_013991059.1	mare1	FALSE	FALSE	Microtubule-associated protein RP/EB family member 1	274	2092	1	protein_coding	1	gi|1158933595|ref|XP_020315001.1|	gi|291190347|ref|NP_001167105.1|	98.06	258	5	0	1	258	1	258	2e-150	530	XP_020315001.1	XP_020315001.1	XP_020315001.1 microtubule-associated protein RP/EB family member 1-like [Oncorhynchus kisutch]	0	0	0	0	0	0	0	0	0	0	0	0	0	0	0	0	0	0	0	0	0	0
XP_020315238.1	gene43271:106582091	XM_014164827.1	XP_014020302.1	LOC106582091	FALSE	FALSE	radixin	579	2710	1	protein_coding	15	gi|1158858565|ref|XP_020315238.1|	gi|929286553|ref|XP_014020303.1|	96.61	561	19	0	1	561	12	572	0	1047	XP_020315238.1;XP_020317513.1;XP_020315230.1;XP_020311141.1;XP_020311140.1;XP_020311139.1;XP_020311138.1;XP_020317514.1;XP_020351837.1;XP_020330705.1	XP_020315238.1;XP_020317513.1;XP_020315230.1;XP_020311141.1;XP_020311140.1;XP_020311139.1;XP_020311138.1;XP_020317514.1	XP_020315238.1 radixin isoform X2 [Oncorhynchus kisutch];XP_020317513.1 radixin-like isoform X1 [Oncorhynchus kisutch];XP_020315230.1 radixin isoform X1 [Oncorhynchus kisutch];XP_020311141.1 ezrin-like isoform X4 [Oncorhynchus kisutch];XP_020311140.1 ezrin	8146600	10700000	8387600	9057900	0	0	0	0	0	0	0	0	0	0	0	8881600	7468300	0	0	7794300	11300000	12600000
XP_020315282.1	gene26008:106565226	XM_014132105.1	XP_013987580.1	LOC106565226	FALSE	FALSE	keratin%2C type II cytoskeletal 8-like	515	2724	1	protein_coding	12	gi|1158934123|ref|XP_020315282.1|	gi|929222610|ref|XP_013987580.1|	91.19	352	31	0	143	494	101	452	0	691	XP_020315282.1	XP_020315282.1	XP_020315282.1 intermediate filament protein ON3-like [Oncorhynchus kisutch]	31800000	0	0	0	0	0	0	0	0	20400000	0	0	25300000	32800000	6455400	42500000	14900000	0	0	14100000	0	0
XP_020315350.1	gene33630:106572477	XM_014146696.1	XP_014002171.1	LOC106572477	FALSE	FALSE	tubulin alpha-8 chain-like	452	1803	1	protein_coding	1	gi|1158934247|ref|XP_020315350.1|	gi|929251830|ref|XP_014002171.1|	98.01	452	9	0	1	452	1	452	0	938	XP_020315350.1;XP_020362322.1	XP_020315350.1;XP_020362322.1	XP_020315350.1 tubulin alpha-8 chain-like [Oncorhynchus kisutch];XP_020362322.1 tubulin alpha-8 chain-like [Oncorhynchus kisutch]	0	0	0	0	0	0	0	0	0	0	0	0	0	0	0	0	0	0	0	0	0	0
XP_020315365.1	gene27958:106566838	XM_014135295.1	XP_013990770.1	LOC106566838	FALSE	FALSE	biglycan-like	371	2338	1	protein_coding	1	gi|1158934277|ref|XP_020315365.1|	gi|929228599|ref|XP_013990770.1|	97.85	372	7	1	1	372	1	371	0	752	XP_020315365.1	XP_020315365.1	XP_020315365.1 biglycan-like [Oncorhynchus kisutch]	0	0	0	0	0	0	0	0	0	0	0	0	0	0	0	0	0	0	0	0	0	0
XP_020315393.1	gene28300:106567168	XM_014136163.1	XP_013991638.1	LOC106567168	FALSE	FALSE	POU domain%2C class 6%2C transcription factor 1-like	655	4327	1	protein_coding	28	gi|1158934332|ref|XP_020315393.1|	gi|929230201|ref|XP_013991640.1|	98.44	642	10	0	1	642	1	642	0	1257	XP_020315393.1	XP_020315393.1	XP_020315393.1 POU domain, class 6, transcription factor 1-like [Oncorhynchus kisutch]	74900000	83300000	69500000	73700000	80700000	68000000	49800000	64500000	51600000	56000000	68100000	57400000	50900000	51800000	143000000	56000000	32900000	60800000	50100000	52500000	23500000	43500000
XP_020315399.1	gene47865:106586628	XM_014174116.1	XP_014029591.1	LOC106586628	FALSE	FALSE	calsequestrin-2-like	428	3621	1	protein_coding	1	gi|1158858595|ref|XP_020315399.1|	gi|929304193|ref|XP_014029591.1|	98.13	374	7	0	1	374	1	374	0	747	XP_020315399.1;XP_020317434.1	XP_020315399.1	XP_020315399.1 calsequestrin-2-like [Oncorhynchus kisutch]	0	0	0	0	0	0	0	0	0	0	0	0	0	0	0	0	0	0	0	0	0	0
XP_020315503.1	gene27543:106566456	XM_014134510.1	XP_013989985.1	LOC106566456	FALSE	FALSE	troponin C%2C skeletal muscle-like	161	863	1	protein_coding	3	gi|1158934535|ref|XP_020315503.1|	gi|929227133|ref|XP_013989985.1|	99.38	161	1	0	1	161	1	161	4e-86	315	XP_020315503.1	XP_020315503.1	XP_020315503.1 troponin C, skeletal muscle-like [Oncorhynchus kisutch]	0	0	0	0	0	11100000	0	0	0	0	0	0	21000000	0	9937300	0	0	0	0	0	0	0
XP_020315567.1	gene28435:106567286	XM_014136423.1	XP_013991898.1	LOC106567286	FALSE	FALSE	protein anoxia up-regulated-like	460	2615	1	protein_coding	1	gi|1158934645|ref|XP_020315567.1|	gi|929230704|ref|XP_013991898.1|	93.15	321	22	0	1	321	1	321	2e-160	564	XP_020315567.1	XP_020315567.1	XP_020315567.1 FK506-binding protein 5-like [Oncorhynchus kisutch]	0	0	0	0	0	0	0	0	0	0	0	0	0	0	0	0	0	0	0	4983200	0	0
XP_020315703.1	gene33128:106571961	XM_014145574.1	XP_014001049.1	atp5e	FALSE	FALSE	ATP synthase%2C H+ transporting%2C mitochondrial F1 complex%2C epsilon subunit	52	796	1	protein_coding	1	gi|1158934897|ref|XP_020315703.1|	gi|929249712|ref|XP_014001049.1|	96.15	52	2	0	1	52	1	52	1e-21	100	XP_020315703.1	XP_020315703.1	XP_020315703.1 ATP synthase subunit epsilon, mitochondrial [Oncorhynchus kisutch]	0	0	0	0	0	0	0	0	0	0	0	0	0	0	0	0	0	0	0	0	0	0
XP_020315759.1	gene51246:106589688	XM_014179953.1	XP_014035428.1	LOC106589688	FALSE	FALSE	adenylosuccinate synthetase isozyme 2-like	461	4690	1	protein_coding	12	gi|1158935002|ref|XP_020315759.1|	gi|929315238|ref|XP_014035428.1|	99.13	461	4	0	1	461	1	461	0	947	XP_020315759.1;XP_020323883.1	XP_020315759.1;XP_020323883.1	XP_020315759.1 adenylosuccinate synthetase isozyme 2 [Oncorhynchus kisutch];XP_020323883.1 adenylosuccinate synthetase isozyme 2-like [Oncorhynchus kisutch]	2708700	1592000	2065500	0	2101200	1722000	0	0	0	0	0	0	0	0	0	1745800	0	0	0	1770400	2870900	3455200
XP_020315949.1	gene51197:106589639	XM_014179852.1	XP_014035327.1	LOC106589639	FALSE	FALSE	protein TANC2-like	2223	7670	1	protein_coding	15	gi|1158935341|ref|XP_020315949.1|	gi|929315049|ref|XP_014035328.1|	99.23	2214	16	1	1	2214	1	2213	0	4195	XP_020315949.1	XP_020315949.1	XP_020315949.1 protein TANC2-like [Oncorhynchus kisutch]	0	33400000	0	45800000	53200000	56500000	0	0	34600000	0	0	0	26400000	0	65700000	157000000	171000000	189000000	245000000	173000000	0	0
XP_020316006.1	gene50783:106589296	XM_014179078.1	XP_014034553.1	LOC106589296	FALSE	FALSE	26S proteasome non-ATPase regulatory subunit 11B	422	2998	1	protein_coding	22	gi|1158935457|ref|XP_020316006.1|	gi|929313558|ref|XP_014034553.1|	100	422	0	0	1	422	1	422	0	858	XP_020316006.1;XP_020316005.1;XP_020309135.1;XP_020341815.1	XP_020316006.1;XP_020316005.1;XP_020309135.1	XP_020316006.1 26S proteasome non-ATPase regulatory subunit 11B [Oncorhynchus kisutch];XP_020316005.1 26S proteasome non-ATPase regulatory subunit 11B [Oncorhynchus kisutch];XP_020309135.1 26S proteasome non-ATPase regulatory subunit 11B-like [Oncorhynchus	7686200	10800000	9897000	0	16800000	15500000	0	0	0	0	6345600	0	11600000	12300000	13500000	19400000	12300000	13400000	10200000	17300000	21600000	12400000
XP_020316032.1	gene51254:106589696	XM_014179970.1	XP_014035445.1	lrpprc	FALSE	FALSE	leucine-rich pentatricopeptide repeat containing	1455	4545	1	protein_coding	2	gi|1158935508|ref|XP_020316032.1|	gi|929315273|ref|XP_014035445.1|	98.42	1392	22	0	1	1392	1	1392	0	2852	XP_020316032.1	XP_020316032.1	XP_020316032.1 leucine-rich PPR motif-containing protein, mitochondrial [Oncorhynchus kisutch]	0	0	0	0	0	0	0	0	0	0	0	0	0	0	0	0	0	0	0	0	0	0
XP_020316039.1	gene51190:106589634	XM_014179845.1	XP_014035320.1	LOC106589634	FALSE	FALSE	alpha-sarcoglycan-like	401	1873	1	protein_coding	10	gi|1158935520|ref|XP_020316039.1|	gi|929315037|ref|XP_014035321.1|	97.25	400	11	0	1	400	1	400	0	781	XP_020316039.1	XP_020316039.1	XP_020316039.1 alpha-sarcoglycan-like [Oncorhynchus kisutch]	0	0	0	0	8930900	0	0	0	0	0	0	0	0	0	0	9774000	0	0	0	0	9128000	9295000
XP_020316094.1	gene47935:106586690	XM_014174230.1	XP_014029705.1	LOC106586690	FALSE	FALSE	splicing factor U2AF 35 kDa subunit-like	232	978	1	protein_coding	1	gi|1158858770|ref|XP_020316094.1|	gi|929304400|ref|XP_014029705.1|	99.14	116	1	0	1	116	1	116	1e-65	246	XP_020316094.1;XP_020317378.1;XP_020317377.1;XP_020332558.1	XP_020316094.1;XP_020317378.1;XP_020317377.1;XP_020332558.1	XP_020316094.1 splicing factor U2AF 35 kDa subunit [Oncorhynchus kisutch];XP_020317378.1 splicing factor U2AF 35 kDa subunit isoform X2 [Oncorhynchus kisutch];XP_020317377.1 splicing factor U2AF 35 kDa subunit isoform X1 [Oncorhynchus kisutch];XP_020332558	0	0	0	0	0	0	0	0	0	0	0	0	0	0	0	0	0	0	0	0	0	0
XP_020316103.1	gene50923:106589410	XM_014179367.1	XP_014034842.1	LOC106589410	FALSE	FALSE	protein phosphatase 1B-like	529	2747	1	protein_coding	2	gi|1158935645|ref|XP_020316103.1|	gi|929314119|ref|XP_014034846.1|	99.21	380	3	0	1	380	1	380	0	775	XP_020316103.1;XP_020316102.1;XP_020316101.1;XP_020316100.1	XP_020316103.1;XP_020316102.1;XP_020316101.1;XP_020316100.1	XP_020316103.1 protein phosphatase 1B-like isoform X3 [Oncorhynchus kisutch];XP_020316102.1 protein phosphatase 1B-like isoform X2 [Oncorhynchus kisutch];XP_020316101.1 protein phosphatase 1B-like isoform X1 [Oncorhynchus kisutch];XP_020316100.1 protein ph	3910800	0	0	0	0	3309400	0	0	0	0	0	0	0	0	0	0	0	0	0	0	0	0
XP_020316119.1	gene50941:106589429	XM_014179403.1	XP_014034878.1	LOC106589429	FALSE	FALSE	calcium/calmodulin-dependent protein kinase type II subunit gamma	618	4282	1	protein_coding	1	gi|1158935675|ref|XP_020316119.1|	gi|929314201|ref|XP_014034887.1|	99.8	492	1	0	1	492	1	492	0	1032	XP_020316119.1;XP_020316118.1;XP_020316117.1;XP_020316116.1;XP_020316120.1;XP_020316115.1;XP_020316114.1;XP_020316113.1;XP_020316112.1;XP_020316111.1;XP_020309030.1;XP_020319443.1;XP_020359991.1;XP_020347279.1;XP_020359989.1;XP_020347277.1;XP_020347275.1;XP_020359987.1;XP_020347272.1;XP_020359984.1;XP_020321837.1;XP_020347270.1;XP_020347267.1;XP_020359982.1;XP_020359980.1;XP_020359990.1;XP_020347…	XP_020316119.1;XP_020316118.1;XP_020316117.1;XP_020316116.1;XP_020316120.1;XP_020316115.1;XP_020316114.1;XP_020316113.1;XP_020316112.1;XP_020316111.1;XP_020309030.1	XP_020316119.1 calcium/calmodulin-dependent protein kinase type II subunit gamma isoform X9 [Oncorhynchus kisutch];XP_020316118.1 calcium/calmodulin-dependent protein kinase type II subunit gamma isoform X8 [Oncorhynchus kisutch];XP_020316117.1 calcium/cal	0	0	0	0	0	0	0	0	0	0	0	0	0	0	0	0	0	0	0	0	0	0
XP_020316129.1	gene51457:100846953	NM_001252349.1	NP_001239278.1	vdac2	FALSE	FALSE	voltage-dependent anion channel 2	283	2051	1	protein_coding	1	gi|1158935693|ref|XP_020316129.1|	gi|356640249|ref|NP_001239278.1|	99.65	283	1	0	1	283	1	283	1e-161	567	XP_020316129.1	XP_020316129.1	XP_020316129.1 voltage-dependent anion-selective channel protein 2 [Oncorhynchus kisutch]	0	0	0	0	0	0	0	0	0	0	0	0	0	0	0	0	0	0	0	0	0	0
XP_020316277.1	gene51470:100196416	NM_001141445.2	NP_001134917.1	hyep	FALSE	TRUE	Epoxide hydrolase 1	290	1410	1	protein_coding	1	gi|1158935965|ref|XP_020316277.1|	gi|213511908|ref|NP_001134917.1|	92.96	284	19	1	1	283	1	284	7e-158	556	XP_020316277.1	XP_020316277.1	XP_020316277.1 epoxide hydrolase 1-like isoform X2 [Oncorhynchus kisutch]	0	0	0	0	0	0	0	0	0	0	0	0	0	0	0	0	0	0	0	0	0	0
XP_020316306.1	gene47968:106586718	XM_014174282.1	XP_014029757.1	LOC106586718	FALSE	FALSE	importin subunit alpha-4-like	520	4414	1	protein_coding	1	gi|1158858822|ref|XP_020316306.1|	gi|929304495|ref|XP_014029757.1|	97.69	520	12	0	1	520	1	520	0	1042	XP_020316306.1;XP_020338035.1;XP_020317825.1	XP_020316306.1;XP_020338035.1;XP_020317825.1	XP_020316306.1 importin subunit alpha-4-like [Oncorhynchus kisutch];XP_020338035.1 importin subunit alpha-4 [Oncorhynchus kisutch];XP_020317825.1 importin subunit alpha-4 [Oncorhynchus kisutch]	0	0	0	0	0	0	0	0	0	0	0	0	0	0	0	0	0	0	0	0	0	0
XP_020316336.1	gene40141:100195532	NM_001140561.1	NP_001134033.1	cops3	FALSE	FALSE	COP9 signalosome subunit 3	423	2094	1	protein_coding	1	gi|1158936078|ref|XP_020316336.1|	gi|213511684|ref|NP_001134033.1|	99.53	423	2	0	1	423	1	423	0	877	XP_020316336.1;XP_020309121.1	XP_020316336.1;XP_020309121.1	XP_020316336.1 COP9 signalosome complex subunit 3 [Oncorhynchus kisutch];XP_020309121.1 LOW QUALITY PROTEIN: COP9 signalosome complex subunit 3 [Oncorhynchus kisutch]	0	0	0	0	0	0	0	0	0	0	0	0	0	0	0	0	0	0	0	0	0	0
XP_020316364.1	gene51356:106589810	XM_014180171.1	XP_014035646.1	LOC106589810	FALSE	FALSE	kelch-like protein 31	635	3418	1	protein_coding	22	gi|1158936130|ref|XP_020316364.1|	gi|929315651|ref|XP_014035645.1|	98.43	635	10	0	1	635	1	635	0	1315	XP_020316364.1;XP_020316363.1;XP_020351063.1;XP_020351062.1	XP_020316364.1;XP_020316363.1;XP_020351063.1;XP_020351062.1	XP_020316364.1 kelch-like protein 31 [Oncorhynchus kisutch];XP_020316363.1 kelch-like protein 31 [Oncorhynchus kisutch];XP_020351063.1 kelch-like protein 31 [Oncorhynchus kisutch];XP_020351062.1 kelch-like protein 31 [Oncorhynchus kisutch]	18200000	20400000	10700000	14900000	0	17600000	0	19400000	0	24100000	0	0	0	10800000	14900000	43100000	33200000	24500000	45800000	28600000	21600000	9233100
XP_020316451.1	gene50961:106589447	XM_014179441.1	XP_014034916.1	LOC106589447	FALSE	FALSE	nucleoside diphosphate kinase A-like	151	935	1	protein_coding	7	gi|1158936296|ref|XP_020316451.1|	gi|929314257|ref|XP_014034916.1|	99.34	151	1	0	1	151	1	151	4e-86	315	XP_020316451.1;XP_020316450.1	XP_020316451.1;XP_020316450.1	XP_020316451.1 nucleoside diphosphate kinase A-like [Oncorhynchus kisutch];XP_020316450.1 nucleoside diphosphate kinase A-like [Oncorhynchus kisutch]	12700000	7886300	10300000	19400000	0	14100000	0	0	0	0	0	0	15400000	0	0	0	0	9339700	0	0	0	0
XP_020316458.1	gene51449:106589883	XM_014180294.1	XP_014035769.1	LOC106589883	FALSE	FALSE	vinculin-like	1067	5353	1	protein_coding	11	gi|1158936310|ref|XP_020316458.1|	gi|929315935|ref|XP_014035770.1|	98.5	1066	16	0	1	1066	1	1066	0	2150	XP_020316458.1	XP_020316458.1	XP_020316458.1 vinculin-like [Oncorhynchus kisutch]	4428300	0	0	5640800	5984100	0	0	0	0	0	0	0	0	0	0	3500700	0	0	4950600	2553800	4531300	2435200
XP_020316502.1	gene51211:106589654	XM_014179894.1	XP_014035369.1	LOC106589654	FALSE	FALSE	proteasome subunit beta type-1-B-like	237	971	1	protein_coding	1	gi|1158936398|ref|XP_020316502.1|	gi|929315123|ref|XP_014035369.1|	99.16	237	2	0	1	237	1	237	2e-138	490	XP_020316502.1	XP_020316502.1	XP_020316502.1 proteasome subunit beta type-1-B-like [Oncorhynchus kisutch]	0	0	0	0	0	0	0	0	0	0	0	0	0	0	11500000	0	0	0	0	0	0	0
XP_020316505.1	gene51015:106589493	XM_014179551.1	XP_014035026.1	LOC106589493	FALSE	FALSE	myosin-16-like	1184	4118	1	protein_coding	3	gi|1158936404|ref|XP_020316505.1|	gi|929314481|ref|XP_014035028.1|	99.02	1120	11	0	1	1120	1	1120	0	2165	XP_020316505.1;XP_020316504.1;XP_020316503.1	XP_020316505.1;XP_020316504.1;XP_020316503.1	XP_020316505.1 myosin-16-like isoform X3 [Oncorhynchus kisutch];XP_020316504.1 myosin-16-like isoform X2 [Oncorhynchus kisutch];XP_020316503.1 myosin-16-like isoform X1 [Oncorhynchus kisutch]	0	0	0	0	0	0	0	0	0	0	0	0	0	0	0	0	71500000	0	0	0	0	0
XP_020316535.1	gene51111:106589247	XM_014178966.1	XP_014034441.1	neurl2	FALSE	FALSE	neuralized E3 ubiquitin protein ligase 2	308	1468	1	protein_coding	3	gi|1158936460|ref|XP_020316535.1|	gi|929313339|ref|XP_014034441.1|	98.38	308	5	0	1	308	1	308	2e-179	627	XP_020316535.1	XP_020316535.1	XP_020316535.1 neuralized-like protein 2 [Oncorhynchus kisutch]	0	0	0	0	0	0	0	0	0	0	0	0	0	0	0	0	0	0	0	0	0	0
XP_020316557.1	gene1968:100380361	NM_001173646.1	NP_001167117.1	plpp	FALSE	FALSE	Pyridoxal phosphate phosphatase	311	2700	1	protein_coding	4	gi|1158936508|ref|XP_020316557.1|	gi|291190450|ref|NP_001167117.1|	50.5	301	145	2	6	305	10	307	5e-87	320	XP_020316557.1	XP_020316557.1	XP_020316557.1 glycerol-3-phosphate phosphatase [Oncorhynchus kisutch]	0	3322700	5037400	2834300	0	0	0	0	0	0	0	0	0	0	0	0	0	0	0	0	0	0
XP_020316593.1	gene51222:100195417	NM_001140446.1	NP_001133918.1	agt	FALSE	FALSE	angiotensinogen (serpin peptidase inhibitor%2C clade A%2C member 8)	459	2373	1	protein_coding	1	gi|1158936579|ref|XP_020316593.1|	gi|213511078|ref|NP_001133918.1|	97.39	459	12	0	1	459	1	459	0	899	XP_020316593.1	XP_020316593.1	XP_020316593.1 angiotensinogen [Oncorhynchus kisutch]	0	0	0	0	0	0	0	0	0	0	0	0	0	0	0	0	0	0	0	0	0	0
XP_020316617.1	gene51343:100196374	NM_001141403.1	NP_001134875.1	bag2	FALSE	FALSE	BCL2-associated athanogene 2	209	978	1	protein_coding	2	gi|1158936634|ref|XP_020316617.1|	gi|929315567|ref|XP_014035600.1|	97.61	209	5	0	41	249	1	209	1e-113	407	XP_020316617.1	XP_020316617.1	XP_020316617.1 BAG family molecular chaperone regulator 2-like [Oncorhynchus kisutch]	5419400	0	0	0	0	0	0	0	0	0	0	0	0	0	0	0	0	0	0	0	0	0
XP_020316783.1	gene48029:106586796	XM_014174463.1	XP_014029938.1	LOC106586796	FALSE	FALSE	60S ribosomal protein L8-like	282	911	1	protein_coding	17	gi|1158858917|ref|XP_020316783.1|	gi|929304828|ref|XP_014029938.1|	99.61	257	1	0	1	257	26	282	4e-146	515	XP_020316783.1	XP_020316783.1	XP_020316783.1 60S ribosomal protein L8-like [Oncorhynchus kisutch]	16900000	14000000	16700000	8636500	3680300	16900000	0	2974500	0	6669700	3320400	9921200	5030700	12700000	13300000	3196200	3941500	0	0	0	648760	764280
XP_020316797.1	gene43121:106581960	XM_014164545.1	XP_014020020.1	LOC106581960	FALSE	FALSE	NADP-dependent malic enzyme-like	614	4480	1	protein_coding	1	gi|1158936981|ref|XP_020316797.1|	gi|929286014|ref|XP_014020020.1|	99.02	614	6	0	1	614	1	614	0	1266	XP_020316797.1;XP_020316796.1	XP_020316797.1;XP_020316796.1	XP_020316797.1 NADP-dependent malic enzyme-like [Oncorhynchus kisutch];XP_020316796.1 NADP-dependent malic enzyme-like [Oncorhynchus kisutch]	0	0	0	0	0	0	0	0	0	0	0	0	0	0	0	0	0	0	0	0	0	0
XP_020316829.1	gene48030:106586794	XM_014174453.1	XP_014029928.1	LOC106586794	FALSE	FALSE	ATP-dependent RNA helicase DDX3X-like	718	5486	1	protein_coding	9	gi|1158858925|ref|XP_020316829.1|	gi|929304812|ref|XP_014029929.1|	97.87	705	12	2	1	705	1	702	0	1254	XP_020316829.1;XP_020316938.1;XP_020316934.1;XP_020316939.1;XP_020316836.1;XP_020316821.1;XP_020316813.1;XP_020316937.1;XP_020316935.1;XP_020316933.1;XP_020327412.1	XP_020316829.1;XP_020316938.1;XP_020316934.1;XP_020316939.1;XP_020316836.1;XP_020316821.1;XP_020316813.1;XP_020316937.1;XP_020316935.1;XP_020316933.1;XP_020327412.1	XP_020316829.1 ATP-dependent RNA helicase DDX3Y-like isoform X3 [Oncorhynchus kisutch];XP_020316938.1 ATP-dependent RNA helicase DDX3X isoform X5 [Oncorhynchus kisutch];XP_020316934.1 ATP-dependent RNA helicase DDX3X isoform X2 [Oncorhynchus kisutch];XP_02	0	0	5026200	0	0	0	0	0	0	0	0	0	0	0	0	0	0	0	0	0	13900000	9820400
XP_020316833.1	gene43159:106582026	XM_014164692.1	XP_014020167.1	txndc9	FALSE	FALSE	thioredoxin domain containing 9	224	1254	1	protein_coding	1	gi|1158937048|ref|XP_020316833.1|	gi|929286295|ref|XP_014020167.1|	98.21	224	3	1	1	223	1	224	1e-126	451	XP_020316833.1;XP_020316832.1;XP_020316831.1;XP_020316830.1;XP_020316436.1	XP_020316833.1;XP_020316832.1;XP_020316831.1;XP_020316830.1;XP_020316436.1	XP_020316833.1 thioredoxin domain-containing protein 9 [Oncorhynchus kisutch];XP_020316832.1 thioredoxin domain-containing protein 9 [Oncorhynchus kisutch];XP_020316831.1 thioredoxin domain-containing protein 9 [Oncorhynchus kisutch];XP_020316830.1 thiored	0	0	0	0	0	0	0	0	0	0	0	0	0	0	0	0	0	0	0	0	0	0
XP_020316879.1	gene42921:106581830	XM_014164224.1	XP_014019699.1	LOC106581830	FALSE	FALSE	myosin light chain kinase%2C smooth muscle-like	1850	7268	1	protein_coding	1	gi|1158937135|ref|XP_020316879.1|	gi|929285415|ref|XP_014019701.1|	96.71	1823	58	1	12	1832	1	1823	0	3551	XP_020316879.1;XP_020316878.1;XP_020316877.1;XP_020309972.1;XP_020309963.1;XP_020309957.1	XP_020316879.1;XP_020316878.1;XP_020316877.1;XP_020309972.1;XP_020309963.1;XP_020309957.1	XP_020316879.1 myosin light chain kinase, smooth muscle-like isoform X2 [Oncorhynchus kisutch];XP_020316878.1 myosin light chain kinase, smooth muscle-like isoform X1 [Oncorhynchus kisutch];XP_020316877.1 myosin light chain kinase, smooth muscle-like isofo	0	0	0	0	0	0	0	0	0	0	0	0	0	0	0	0	0	0	0	0	0	0
XP_020316890.1	gene47720:106586486	XM_014173849.1	XP_014029324.1	LOC106586486	FALSE	FALSE	60S ribosomal protein L31	129	433	1	protein_coding	11	gi|1158937155|ref|XP_020316890.1|	gi|929303684|ref|XP_014029324.1|	100	125	0	0	1	125	5	129	4e-68	254	XP_020316890.1;XP_020316889.1;XP_020316888.1;XP_020316887.1;XP_020313905.1;XP_020313894.1;XP_020313886.1	XP_020316890.1;XP_020316889.1;XP_020316888.1;XP_020316887.1;XP_020313905.1;XP_020313894.1;XP_020313886.1	XP_020316890.1 60S ribosomal protein L31 [Oncorhynchus kisutch];XP_020316889.1 60S ribosomal protein L31 [Oncorhynchus kisutch];XP_020316888.1 60S ribosomal protein L31 [Oncorhynchus kisutch];XP_020316887.1 60S ribosomal protein L31 [Oncorhynchus kisutch];	0	0	9908200	9521500	0	0	0	19200000	0	16400000	0	16700000	21000000	14000000	33700000	0	0	0	0	0	0	51800000
XP_020317063.1	gene43412:106582251	XM_014165135.1	XP_014020610.1	LOC106582251	FALSE	FALSE	phosducin-like protein 3	241	1232	1	protein_coding	1	gi|1158937478|ref|XP_020317063.1|	gi|929287127|ref|XP_014020610.1|	99.59	241	1	0	1	241	1	241	5e-140	495	XP_020317063.1;XP_020313811.1	XP_020317063.1;XP_020313811.1	XP_020317063.1 phosducin-like protein 3 [Oncorhynchus kisutch];XP_020313811.1 phosducin-like protein 3 [Oncorhynchus kisutch]	0	0	0	0	0	0	0	0	0	0	0	0	0	0	0	0	0	0	0	0	0	0
XP_020317177.1	gene43522:100136430	XM_014165270.1	XP_014020745.1	LOC100136430	FALSE	FALSE	60 kDa heat shock protein%2C mitochondrial	587	2505	1	protein_coding	19	gi|1158937704|ref|XP_020317177.1|	gi|929287371|ref|XP_014020745.1|	99.28	555	4	0	1	555	14	568	0	1104	XP_020317177.1	XP_020317177.1	XP_020317177.1 60 kDa heat shock protein, mitochondrial-like [Oncorhynchus kisutch]	10300000	12500000	9198800	6935000	6135800	12900000	0	22300000	0	0	0	8122700	0	10100000	0	9974900	0	0	0	4755500	11500000	19100000
XP_020317230.1	gene42782:100286662	NM_001146602.1	NP_001140074.1	uchl3	FALSE	FALSE	ubiquitin carboxyl-terminal esterase L3 (ubiquitin thiolesterase)	230	1004	1	protein_coding	1	gi|1158937805|ref|XP_020317230.1|	gi|226443186|ref|NP_001140074.1|	99.57	230	1	0	1	230	1	230	3e-134	476	XP_020317230.1	XP_020317230.1	XP_020317230.1 ubiquitin carboxyl-terminal hydrolase isozyme L3 [Oncorhynchus kisutch]	0	0	0	0	0	0	0	0	0	0	0	0	0	0	0	0	0	0	0	0	0	0
XP_020317275.1	gene43592:106582434	XM_014165542.1	XP_014021017.1	LOC106582434	FALSE	FALSE	NADH dehydrogenase [ubiquinone] 1 alpha subcomplex subunit 10%2C mitochondrial-like	351	1342	1	protein_coding	1	gi|1158937886|ref|XP_020317275.1|	gi|929287879|ref|XP_014021017.1|	96.87	351	11	0	1	351	1	351	0	707	XP_020317275.1	XP_020317275.1	XP_020317275.1 NADH dehydrogenase [ubiquinone] 1 alpha subcomplex subunit 10, mitochondrial-like [Oncorhynchus kisutch]	0	0	0	0	0	0	0	0	0	0	0	0	0	0	0	0	0	0	0	0	0	0
XP_020317323.1	gene43630:106582467	XM_014165618.1	XP_014021093.1	LOC106582467	FALSE	FALSE	cytochrome c	104	979	1	protein_coding	5	gi|1158937978|ref|XP_020317323.1|	gi|929288026|ref|XP_014021090.1|	100	104	0	0	1	104	1	104	2e-56	216	XP_020317323.1;XP_020317322.1	XP_020317323.1;XP_020317322.1	XP_020317323.1 cytochrome c [Oncorhynchus kisutch];XP_020317322.1 cytochrome c [Oncorhynchus kisutch]	0	0	0	0	0	0	14100000	0	0	0	0	0	15800000	11700000	9835900	0	0	0	0	0	0	3639300
XP_020317389.1	gene43551:106582389	XM_014165456.1	XP_014020931.1	LOC106582389	FALSE	FALSE	NEDD8-conjugating enzyme UBE2F-like	185	2646	1	protein_coding	0	gi|1158938100|ref|XP_020317389.1|	gi|929287720|ref|XP_014020931.1|	100	185	0	0	1	185	1	185	9e-108	387	XP_020317389.1;XP_020312517.1;XP_020312510.1;XP_020312502.1;XP_020312496.1;XP_020312489.1;XP_020312480.1	XP_020317389.1;XP_020312517.1;XP_020312510.1;XP_020312502.1;XP_020312496.1;XP_020312489.1;XP_020312480.1	XP_020317389.1 NEDD8-conjugating enzyme UBE2F-like isoform X1 [Oncorhynchus kisutch];XP_020312517.1 NEDD8-conjugating enzyme UBE2F [Oncorhynchus kisutch];XP_020312510.1 NEDD8-conjugating enzyme UBE2F [Oncorhynchus kisutch];XP_020312502.1 NEDD8-conjugating	0	0	0	0	0	0	0	0	0	0	0	0	0	0	0	0	0	0	0	0	0	0
XP_020317620.1	gene43144:106581984	XM_014164597.1	XP_014020072.1	LOC106581984	FALSE	FALSE	four and a half LIM domains protein 2-like	279	1890	1	protein_coding	1	gi|1158938543|ref|XP_020317620.1|	gi|929286117|ref|XP_014020072.1|	99.28	279	2	0	1	279	1	279	6e-162	568	XP_020317620.1;XP_020317619.1	XP_020317620.1;XP_020317619.1	XP_020317620.1 four and a half LIM domains protein 2 [Oncorhynchus kisutch];XP_020317619.1 four and a half LIM domains protein 2 [Oncorhynchus kisutch]	0	0	0	0	0	0	0	0	0	0	0	0	0	2852400	0	0	0	0	0	0	0	0
XP_020317665.1	gene43101:106581942	XM_014164473.1	XP_014019948.1	LOC106581942	FALSE	FALSE	amine oxidase [flavin-containing]-like	523	5398	1	protein_coding	1	gi|1158938634|ref|XP_020317665.1|	gi|929285882|ref|XP_014019948.1|	96.39	416	15	0	1	416	108	523	0	845	XP_020317665.1;XP_020316872.1	XP_020317665.1;XP_020316872.1	XP_020317665.1 amine oxidase [flavin-containing]-like [Oncorhynchus kisutch];XP_020316872.1 amine oxidase [flavin-containing] [Oncorhynchus kisutch]	0	0	0	0	0	0	0	0	0	0	0	0	0	0	0	0	0	0	0	0	0	0
XP_020317693.1	gene47063:106585817	XM_014172469.1	XP_014027944.1	pdlim5	FALSE	FALSE	PDZ and LIM domain 5	668	5308	1	protein_coding	14	gi|1158859072|ref|XP_020317693.1|	gi|929301023|ref|XP_014027950.1|	83.24	173	23	1	137	303	18	190	2e-75	281	XP_020317693.1	XP_020317693.1	XP_020317693.1 sialidase-like [Oncorhynchus kisutch]	7707200	30000000	15900000	14600000	30900000	26400000	5985700	6670500	9631200	6809100	0	0	0	0	0	0	0	0	0	0	0	0
XP_020317758.1	gene43009:106581754	XM_014164018.1	XP_014019493.1	scrn3	FALSE	FALSE	secernin 3	418	1585	1	protein_coding	1	gi|1158938808|ref|XP_020317758.1|	gi|929285023|ref|XP_014019493.1|	97.85	418	9	0	1	418	1	418	0	860	XP_020317758.1	XP_020317758.1	XP_020317758.1 secernin-3 [Oncorhynchus kisutch]	0	0	0	0	0	0	0	0	0	0	0	0	0	0	0	0	0	0	0	0	0	0
XP_020317817.1	gene43250:100194724	XM_014164855.1	XP_014020330.1	LOC100194724	FALSE	FALSE	ATP synthase subunit O%2C mitochondrial	207	819	1	protein_coding	17	gi|1158938926|ref|XP_020317817.1|	gi|929286603|ref|XP_014020330.1|	99.03	207	2	0	1	207	1	207	4e-116	415	XP_020317817.1;XP_020326190.1;XP_020326189.1;XP_020326188.1;XP_020326187.1	XP_020317817.1	XP_020317817.1 ATP synthase subunit O, mitochondrial-like [Oncorhynchus kisutch]	9212900	12100000	12700000	0	11100000	9380300	0	0	0	0	0	0	13800000	0	0	15600000	10000000	0	15000000	0	23700000	21800000
XP_020317949.1	gene65793:106597314	XM_014188521.1	XP_014043996.1	LOC106597314	FALSE	FALSE	C-type lectin lectoxin-Thr1-like	201	942	1	protein_coding	7	gi|1158939177|ref|XP_020317949.1|	gi|929326993|ref|XP_014043996.1|	84.08	201	32	0	1	201	1	201	5e-101	365	XP_020317949.1	XP_020317949.1	XP_020317949.1 C-type lectin lectoxin-Thr1-like [Oncorhynchus kisutch]	0	105000000	53000000	0	0	103000000	0	55600000	0	65100000	0	0	0	0	38300000	0	0	0	0	0	0	0
XP_020318122.1	gene5773:100194782	XM_014188175.1	XP_014043650.1	abcf2	FALSE	FALSE	ATP-binding cassette%2C sub-family F (GCN20)%2C member 2	611	2919	1	protein_coding	4	gi|1158939494|ref|XP_020318122.1|	gi|213514996|ref|NP_001133283.1|	99.18	611	5	0	1	611	1	611	0	1264	XP_020318122.1;XP_020350302.1;XP_020318121.1;XP_020322475.1;XP_020322474.1;XP_020322473.1	XP_020318122.1;XP_020350302.1;XP_020318121.1;XP_020322475.1;XP_020322474.1;XP_020322473.1	XP_020318122.1 ATP-binding cassette sub-family F member 2-like isoform X2 [Oncorhynchus kisutch];XP_020350302.1 ATP-binding cassette sub-family F member 2 [Oncorhynchus kisutch];XP_020318121.1 ATP-binding cassette sub-family F member 2-like isoform X1 [Onc	0	0	0	0	0	0	0	0	0	3350900	0	0	0	0	0	0	0	0	0	0	0	3585300
XP_020318134.1	gene6810:106600490	XM_014191872.1	XP_014047347.1	LOC106600490	FALSE	FALSE	myelin protein P0-like	231	4457	1	protein_coding	19	gi|1158939518|ref|XP_020318134.1|	gi|929074155|ref|XP_014047347.1|	99.01	202	2	0	1	202	1	202	4e-115	412	XP_020318134.1;XP_020318133.1;XP_020318132.1;XP_020318131.1;XP_020322309.1;XP_020322308.1;XP_020322307.1	XP_020318134.1;XP_020318133.1;XP_020318132.1;XP_020318131.1;XP_020322309.1;XP_020322308.1;XP_020322307.1	XP_020318134.1 myelin protein P0-like isoform X4 [Oncorhynchus kisutch];XP_020318133.1 myelin protein P0-like isoform X3 [Oncorhynchus kisutch];XP_020318132.1 myelin protein P0-like isoform X2 [Oncorhynchus kisutch];XP_020318131.1 myelin protein P0-like is	21100000	18500000	11500000	0	26800000	27900000	0	0	0	0	0	0	0	40900000	0	33800000	38000000	20200000	33800000	24100000	44300000	69600000
XP_020318202.1	gene6505:106599691	XM_014190989.1	XP_014046464.1	LOC106599691	FALSE	FALSE	proteasome subunit alpha type-7	251	1266	1	protein_coding	1	gi|1158939651|ref|XP_020318202.1|	gi|929072982|ref|XP_014046464.1|	98.8	251	3	0	1	251	1	251	4e-144	509	XP_020318202.1;XP_020348453.1;XP_020323044.1;XP_020361570.1	XP_020318202.1;XP_020348453.1;XP_020323044.1	XP_020318202.1 LOW QUALITY PROTEIN: proteasome subunit alpha type-7-like [Oncorhynchus kisutch];XP_020348453.1 proteasome subunit alpha type-7-like [Oncorhynchus kisutch];XP_020323044.1 proteasome subunit alpha type-7-like [Oncorhynchus kisutch]	0	0	0	0	0	0	0	0	0	0	0	0	0	0	0	0	0	0	0	0	0	0
XP_020318249.1	gene6182:106598984	XM_014190017.1	XP_014045492.1	LOC106598984	FALSE	FALSE	dipeptidyl peptidase 9-like	885	4120	1	protein_coding	1	gi|1158939744|ref|XP_020318249.1|	gi|929071674|ref|XP_014045492.1|	98.14	861	16	0	1	861	25	885	0	1768	XP_020318249.1;XP_020318248.1;XP_020318247.1;XP_020322277.1;XP_020322276.1;XP_020322275.1	XP_020318249.1;XP_020318248.1;XP_020318247.1;XP_020322277.1;XP_020322276.1;XP_020322275.1	XP_020318249.1 dipeptidyl peptidase 9-like isoform X3 [Oncorhynchus kisutch];XP_020318248.1 dipeptidyl peptidase 9-like isoform X2 [Oncorhynchus kisutch];XP_020318247.1 dipeptidyl peptidase 9-like isoform X1 [Oncorhynchus kisutch];XP_020322277.1 dipeptidyl	0	0	0	0	0	0	0	0	0	0	0	0	0	0	0	0	0	0	0	0	0	0
XP_020318382.1	gene6614:100196800	NM_001141822.1	NP_001135294.1	pter	FALSE	FALSE	phosphotriesterase related	349	2301	1	protein_coding	3	gi|1158940003|ref|XP_020318382.1|	gi|213514376|ref|NP_001135294.1|	97.99	349	7	0	1	349	1	349	0	714	XP_020318382.1;XP_020318383.1	XP_020318382.1;XP_020318383.1	XP_020318382.1 phosphotriesterase-related protein isoform X1 [Oncorhynchus kisutch];XP_020318383.1 phosphotriesterase-related protein isoform X2 [Oncorhynchus kisutch]	0	0	0	0	0	0	0	0	0	0	0	0	0	0	0	0	0	0	0	0	0	4483000
XP_020318422.1	gene6244:106599100	XM_014190164.1	XP_014045639.1	LOC106599100	FALSE	FALSE	nucleoprotein TPR-like	2610	8186	1	protein_coding	1	gi|1158940075|ref|XP_020318422.1|	gi|929071866|ref|XP_014045639.1|	93.98	2610	65	6	1	2518	1	2610	0	4647	XP_020318422.1	XP_020318422.1	XP_020318422.1 nucleoprotein TPR-like [Oncorhynchus kisutch]	0	0	0	0	0	0	0	0	0	0	0	0	0	0	0	0	0	0	0	0	0	0
XP_020318458.1	gene43739:106582569	XM_014165792.1	XP_014021267.1	col6a2	FALSE	TRUE	collagen%2C type VI%2C alpha 2	1012	3888	1	protein_coding	2	gi|1158940139|ref|XP_020318458.1|	gi|929288356|ref|XP_014021267.1|	82.58	907	157	1	1	906	106	1012	0	1437	XP_020318458.1;XP_020316978.1	XP_020318458.1	XP_020318458.1 collagen alpha-2(VI) chain-like, partial [Oncorhynchus kisutch]	0	0	0	0	0	0	0	0	0	0	0	0	0	0	0	0	0	0	0	0	0	0
XP_020318497.1	gene6156:106598932	XM_014189958.1	XP_014045433.1	LOC106598932	FALSE	FALSE	gelsolin-like	720	2790	1	protein_coding	1	gi|1158940216|ref|XP_020318497.1|	gi|929071601|ref|XP_014045433.1|	99.44	720	4	0	1	720	1	720	0	1496	XP_020318497.1	XP_020318497.1	XP_020318497.1 gelsolin-like [Oncorhynchus kisutch]	0	0	0	0	0	0	0	0	0	0	0	0	0	0	0	0	0	0	0	0	0	0
XP_020318567.1	gene6067:106598656	XM_014189672.1	XP_014045147.1	LOC106598656	FALSE	FALSE	complement factor H-related protein 5-like	496	1835	1	protein_coding	1	gi|1158940359|ref|XP_020318567.1|	gi|929071344|ref|XP_014045147.1|	72.75	488	122	3	1	477	9	496	0	691	XP_020318567.1	XP_020318567.1	XP_020318567.1 coagulation factor XIII B chain-like [Oncorhynchus kisutch]	0	0	0	0	0	0	0	0	0	0	0	0	0	0	0	0	0	0	0	0	0	0
XP_020318682.1	gene6287:106599166	XM_014190281.1	XP_014045756.1	LOC106599166	FALSE	FALSE	aspartyl/asparaginyl beta-hydroxylase-like	450	4140	1	protein_coding	2	gi|1158940578|ref|XP_020318682.1|	gi|929072039|ref|XP_014045765.1|	82.08	346	51	2	1	335	1	346	1e-84	312	XP_020318682.1;XP_020318680.1;XP_020318679.1;XP_020318681.1	XP_020318682.1;XP_020318680.1;XP_020318679.1;XP_020318681.1	XP_020318682.1 aspartyl/asparaginyl beta-hydroxylase-like isoform X4 [Oncorhynchus kisutch];XP_020318680.1 aspartyl/asparaginyl beta-hydroxylase-like isoform X2 [Oncorhynchus kisutch];XP_020318679.1 aspartyl/asparaginyl beta-hydroxylase-like isoform X1 [On	10700000	0	0	0	0	0	0	0	0	0	0	0	0	0	0	0	0	0	0	0	0	6950700
XP_020318687.1	gene6076:106598792	XM_014189797.1	XP_014045272.1	LOC106598792	FALSE	FALSE	alpha-2-HS-glycoprotein-like	378	1548	1	protein_coding	1	gi|1158940586|ref|XP_020318687.1|	gi|929071406|ref|XP_014045272.1|	97.12	278	8	0	1	278	1	278	1e-148	525	XP_020318687.1	XP_020318687.1	XP_020318687.1 alpha-2-HS-glycoprotein-like [Oncorhynchus kisutch]	0	0	0	0	0	0	0	0	0	0	0	0	0	0	0	18100000	0	0	0	0	0	0
XP_020318843.1	gene5759:106597230	XM_014188442.1	XP_014043917.1	LOC106597230	FALSE	FALSE	mannose-specific lectin-like	118	664	1	protein_coding	1	gi|1158940889|ref|XP_020318843.1|	gi|929070981|ref|XP_014043917.1|	98.31	118	2	0	1	118	1	118	2e-63	239	XP_020318843.1	XP_020318843.1	XP_020318843.1 mannose-specific lectin-like [Oncorhynchus kisutch]	0	0	0	0	0	0	0	0	0	0	0	0	0	0	0	0	0	0	0	0	0	0
XP_020318953.1	gene5994:106598117	XM_014189186.1	XP_014044661.1	anxa13	FALSE	FALSE	annexin A13	316	2419	1	protein_coding	1	gi|1158941102|ref|XP_020318953.1|	gi|929071071|ref|XP_014044661.1|	98.73	316	4	0	1	316	1	316	0	637	XP_020318953.1	XP_020318953.1	XP_020318953.1 annexin A13 [Oncorhynchus kisutch]	0	0	0	0	0	0	0	0	0	0	0	0	0	0	0	0	0	0	0	0	0	0
XP_020318984.1	gene6745:106600069	XM_014191409.1	XP_014046884.1	LOC106600069	FALSE	FALSE	calcium-binding mitochondrial carrier protein Aralar1-like	721	3164	1	protein_coding	1	gi|1158941160|ref|XP_020318984.1|	gi|929073552|ref|XP_014046890.1|	94.38	694	35	2	22	711	1	694	0	1349	XP_020318984.1	XP_020318984.1	XP_020318984.1 calcium-binding mitochondrial carrier protein Aralar1-like [Oncorhynchus kisutch]	0	0	0	0	0	0	0	0	0	0	0	0	0	0	0	0	0	0	5129300	0	0	0
XP_020319073.1	gene6078:106598797	XM_014189803.1	XP_014045278.1	LOC106598797	FALSE	FALSE	profilin-2-like	139	2481	1	protein_coding	2	gi|1158941335|ref|XP_020319073.1|	gi|929071412|ref|XP_014045280.1|	98.56	139	2	0	1	139	1	139	3e-77	285	XP_020319073.1;XP_020319075.1	XP_020319073.1;XP_020319075.1	XP_020319073.1 profilin-2-like isoform X1 [Oncorhynchus kisutch];XP_020319075.1 profilin-2-like isoform X2 [Oncorhynchus kisutch]	0	21900000	0	7088900	0	0	0	0	0	0	0	0	0	0	0	0	0	0	0	0	0	0
XP_020319178.1	gene40784:106579610	XM_014159700.1	XP_014015175.1	LOC106579610	FALSE	FALSE	myosin-7-like	1937	6050	1	protein_coding	23	gi|1158941537|ref|XP_020319178.1|	gi|929276791|ref|XP_014015175.1|	88.69	1937	218	1	1	1936	1	1937	0	3512	XP_020319178.1	XP_020319178.1	XP_020319178.1 myosin-6 [Oncorhynchus kisutch]	0	49100000	34600000	33300000	26600000	41300000	70400000	83200000	238000000	95700000	109000000	139000000	0	83100000	52400000	35400000	59400000	31100000	0	0	19000000	13100000
XP_020319456.1	gene9614:100194609	NM_001139694.1	NP_001133166.1	pdk3	FALSE	FALSE	pyruvate dehydrogenase kinase%2C isoenzyme 3	407	2180	1	protein_coding	14	gi|1158942071|ref|XP_020319456.1|	gi|213514046|ref|NP_001133166.1|	98.28	407	7	0	1	407	1	407	0	836	XP_020319456.1	XP_020319456.1	XP_020319456.1 pyruvate dehydrogenase (acetyl-transferring) kinase isozyme 3, mitochondrial-like [Oncorhynchus kisutch]	5391600	0	3481100	4634800	0	0	0	0	0	0	0	0	0	0	0	4241200	0	7413800	0	6377700	5407500	8538800
XP_020319483.1	gene9677:106603127	XM_014196401.1	XP_014051876.1	LOC106603127	FALSE	FALSE	stress-induced-phosphoprotein 1-like	543	2610	1	protein_coding	23	gi|1158942126|ref|XP_020319483.1|	gi|929082773|ref|XP_014051876.1|	99.26	543	4	0	1	543	1	543	0	1113	XP_020319483.1;XP_020321064.1	XP_020319483.1;XP_020321064.1	XP_020319483.1 stress-induced-phosphoprotein 1-like [Oncorhynchus kisutch];XP_020321064.1 stress-induced-phosphoprotein 1-like [Oncorhynchus kisutch]	24700000	9679600	11500000	16400000	18300000	11600000	12400000	17600000	14700000	0	13200000	9746600	10900000	7168100	14400000	11100000	0	0	0	8112600	13000000	15800000
XP_020319530.1	gene9596:100196448	NM_001141477.1	NP_001134949.1	apoo	FALSE	FALSE	apolipoprotein O	212	990	1	protein_coding	10	gi|1158942215|ref|XP_020319530.1|	gi|929082275|ref|XP_014051611.1|	96.02	201	8	0	1	201	1	201	1e-109	394	XP_020319530.1;XP_020319528.1	XP_020319530.1;XP_020319528.1	XP_020319530.1 MICOS complex subunit MIC26 isoform X2 [Oncorhynchus kisutch];XP_020319528.1 MICOS complex subunit MIC26 isoform X1 [Oncorhynchus kisutch]	0	0	0	0	7545700	0	0	0	0	0	0	0	15100000	15500000	11900000	0	6659800	0	5625300	5586800	0	0
XP_020319548.1	gene9629:106603084	XM_014196257.1	XP_014051732.1	ryr1	FALSE	FALSE	ryanodine receptor 1 (skeletal)	5109	16390	1	protein_coding	18	gi|1158942251|ref|XP_020319548.1|	gi|929082530|ref|XP_014051745.1|	98.96	5010	38	4	1	4997	81	5089	0	9688	XP_020319548.1;XP_020337498.1	XP_020319548.1	XP_020319548.1 ryanodine receptor 1-like [Oncorhynchus kisutch]	5640800	3853400	2237500	4953700	2092800	0	0	0	0	0	0	0	0	0	0	9972000	23900000	18200000	20400000	14400000	11800000	8144300
XP_020319554.1	gene9992:106603571	XM_014197431.1	XP_014052906.1	LOC106603571	FALSE	FALSE	pigment epithelium-derived factor-like	467	2051	1	protein_coding	2	gi|1158942263|ref|XP_020319554.1|	gi|929084665|ref|XP_014052906.1|	97.28	405	11	0	1	405	63	467	0	736	XP_020319554.1	XP_020319554.1	XP_020319554.1 pigment epithelium-derived factor-like [Oncorhynchus kisutch]	0	0	0	0	0	0	0	0	0	0	0	0	0	0	0	0	0	0	0	0	0	0
XP_020319667.1	gene10011:100194939	NM_001139968.1	NP_001133440.1	serph	FALSE	FALSE	Serpin H1	422	2496	1	protein_coding	20	gi|1158942468|ref|XP_020319667.1|	gi|213511739|ref|NP_001133440.1|	96.68	422	2	1	1	410	1	422	0	796	XP_020319667.1;XP_020363890.1;XP_020363889.1;XP_020359060.1;XP_020359059.1	XP_020319667.1	XP_020319667.1 serpin H1-like [Oncorhynchus kisutch]	21000000	0	17700000	4648600	15300000	6481400	19700000	0	0	0	0	0	19100000	11200000	8170300	10800000	6546000	0	0	5025600	13100000	11400000
XP_020319695.1	gene9785:106603260	XM_014196656.1	XP_014052131.1	LOC106603260	FALSE	FALSE	eukaryotic peptide chain release factor subunit 1	446	4266	1	protein_coding	2	gi|1158942519|ref|XP_020319695.1|	gi|929083239|ref|XP_014052131.1|	100	446	0	0	1	446	1	446	0	918	XP_020319695.1;XP_020326229.1;XP_020326228.1;XP_020326227.1;XP_020308147.1;XP_020308146.1;XP_020340752.1;XP_020340751.1	XP_020319695.1;XP_020326229.1;XP_020326228.1;XP_020326227.1;XP_020308147.1;XP_020308146.1;XP_020340752.1;XP_020340751.1	XP_020319695.1 eukaryotic peptide chain release factor subunit 1 [Oncorhynchus kisutch];XP_020326229.1 eukaryotic peptide chain release factor subunit 1-like [Oncorhynchus kisutch];XP_020326228.1 eukaryotic peptide chain release factor subunit 1-like [Onco	0	0	0	0	0	0	0	0	0	0	0	0	0	0	0	0	0	0	0	0	0	0
XP_020319764.1	gene10277:106603724	XM_014197755.1	XP_014053230.1	LOC106603724	FALSE	FALSE	smoothelin-like protein 2	790	3653	1	protein_coding	1	gi|1158942650|ref|XP_020319764.1|	gi|929085279|ref|XP_014053233.1|	86.3	781	54	4	1	733	1	776	0	1167	XP_020319764.1;XP_020319762.1	XP_020319764.1;XP_020319762.1	XP_020319764.1 smoothelin-like protein 2 isoform X2 [Oncorhynchus kisutch];XP_020319762.1 smoothelin-like protein 2 isoform X1 [Oncorhynchus kisutch]	0	0	0	0	0	0	0	0	0	0	0	0	0	0	0	0	0	0	0	0	0	0
XP_020319778.1	gene9575:106603046	XM_014196176.1	XP_014051651.1	LOC106603046	FALSE	FALSE	rho GTPase-activating protein 31-like	1356	6848	1	protein_coding	28	gi|1158942677|ref|XP_020319778.1|	gi|929082360|ref|XP_014051652.1|	95.36	1357	61	1	1	1357	1	1355	0	2561	XP_020319778.1;XP_020319777.1	XP_020319778.1;XP_020319777.1	XP_020319778.1 rho GTPase-activating protein 31-like isoform X2 [Oncorhynchus kisutch];XP_020319777.1 rho GTPase-activating protein 31-like isoform X1 [Oncorhynchus kisutch]	859000000	554000000	478000000	793000000	662000000	694000000	1250000000	853000000	1860000000	1070000000	1440000000	1140000000	492000000	974000000	768000000	1470000000	1650000000	1110000000	908000000	822000000	839000000	1150000000
XP_020319899.1	gene9757:106603211	XM_014196564.1	XP_014052039.1	LOC106603211	FALSE	FALSE	nucleophosmin-like	300	1787	1	protein_coding	2	gi|1158942904|ref|XP_020319899.1|	gi|929083077|ref|XP_014052039.1|	91.67	300	18	3	1	293	1	300	3e-137	486	XP_020319899.1	XP_020319899.1	XP_020319899.1 nucleophosmin-like [Oncorhynchus kisutch]	0	0	0	0	0	0	0	0	0	0	0	0	0	0	0	6245300	0	0	0	0	0	13400000
XP_020319916.1	gene10080:100195007	XM_014197064.1	XP_014052539.1	flt2	FALSE	FALSE	Flotillin-2a	428	2445	1	protein_coding	1	gi|1158942937|ref|XP_020319916.1|	gi|929083998|ref|XP_014052543.1|	99.15	355	3	0	1	355	1	355	0	699	XP_020319916.1;XP_020319915.1;XP_020319914.1;XP_020319913.1;XP_020341109.1;XP_020319912.1	XP_020319916.1;XP_020319915.1;XP_020319914.1;XP_020319913.1;XP_020341109.1;XP_020319912.1	XP_020319916.1 flotillin-2a-like isoform X2 [Oncorhynchus kisutch];XP_020319915.1 flotillin-2a-like isoform X2 [Oncorhynchus kisutch];XP_020319914.1 flotillin-2a-like isoform X2 [Oncorhynchus kisutch];XP_020319913.1 flotillin-2a-like isoform X2 [Oncorhynch	0	0	0	0	0	0	0	0	0	0	0	0	0	0	0	0	0	0	0	0	0	0
XP_020319943.1	gene9880:106603342	XM_014196900.1	XP_014052375.1	rtn2	FALSE	FALSE	reticulon 2	215	1688	1	protein_coding	1	gi|1158942998|ref|XP_020319943.1|	gi|929083683|ref|XP_014052375.1|	94.01	217	11	1	1	217	1	215	1e-105	381	XP_020319943.1	XP_020319943.1	XP_020319943.1 reticulon-1-A-like [Oncorhynchus kisutch]	0	0	0	0	0	0	0	0	0	0	0	0	0	0	0	0	0	0	0	0	0	0
XP_020319957.1	gene9697:106603145	XM_014196431.1	XP_014051906.1	LOC106603145	FALSE	TRUE	peroxiredoxin-5%2C mitochondrial-like	190	1078	1	protein_coding	13	gi|1158943024|ref|XP_020319957.1|	gi|929082829|ref|XP_014051906.1|	98.95	190	2	0	1	190	1	190	1e-107	387	XP_020319957.1;XP_020319958.1	XP_020319957.1;XP_020319958.1	XP_020319957.1 peroxiredoxin-5, mitochondrial-like isoform X1 [Oncorhynchus kisutch];XP_020319958.1 peroxiredoxin-5, mitochondrial-like isoform X2 [Oncorhynchus kisutch]	0	0	0	6307900	13600000	6955700	25000000	36200000	0	10900000	10700000	9056800	13500000	10900000	9654000	0	0	0	0	0	0	10600000
XP_020320023.1	gene10130:106603456	XM_014197166.1	XP_014052641.1	LOC106603456	FALSE	FALSE	3-methyl-2-oxobutanoate dehydrogenase [lipoamide] kinase%2C mitochondrial-like	427	3227	1	protein_coding	4	gi|1158943154|ref|XP_020320023.1|	gi|929084170|ref|XP_014052641.1|	98.59	427	6	0	1	427	1	427	0	873	XP_020320023.1;XP_020320024.1;XP_020341179.1	XP_020320023.1;XP_020320024.1;XP_020341179.1	XP_020320023.1 3-methyl-2-oxobutanoate dehydrogenase [lipoamide] kinase, mitochondrial-like isoform X1 [Oncorhynchus kisutch];XP_020320024.1 3-methyl-2-oxobutanoate dehydrogenase [lipoamide] kinase, mitochondrial-like isoform X2 [Oncorhynchus kisutch];XP_0	0	0	0	0	0	0	0	0	0	0	0	0	0	11500000	0	0	0	0	0	0	0	6692600
XP_020320131.1	gene9422:106602874	XM_014195833.1	XP_014051308.1	LOC106602874	FALSE	FALSE	histone H2AX	142	666	1	protein_coding	5	gi|1158943368|ref|XP_020320131.1|	gi|929081718|ref|XP_014051308.1|	100	142	0	0	1	142	1	142	7e-76	280	XP_020320131.1;XP_020329085.1	XP_020320131.1	XP_020320131.1 histone H2AX [Oncorhynchus kisutch]	0	30600000	0	33800000	0	0	36300000	72600000	0	0	0	0	0	0	27900000	0	0	0	0	0	0	0
XP_020320191.1	gene9685:106603134	XM_014196413.1	XP_014051888.1	LOC106603134	FALSE	FALSE	vacuolar protein sorting-associated protein 51 homolog	838	3190	1	protein_coding	8	gi|1158943480|ref|XP_020320191.1|	gi|929082795|ref|XP_014051888.1|	97.02	838	25	0	1	838	1	838	0	1613	XP_020320191.1;XP_020321407.1	XP_020320191.1;XP_020321407.1	XP_020320191.1 vacuolar protein sorting-associated protein 51 homolog [Oncorhynchus kisutch];XP_020321407.1 vacuolar protein sorting-associated protein 51 homolog [Oncorhynchus kisutch]	0	45100000	0	92700000	0	33200000	34700000	0	0	0	0	0	91100000	0	65200000	0	0	0	178000000	0	0	0
XP_020320349.1	gene9415:106602876	XM_014195834.1	XP_014051309.1	LOC106602876	FALSE	FALSE	ATP synthase subunit g%2C mitochondrial-like	103	508	1	protein_coding	12	gi|1158943781|ref|XP_020320349.1|	gi|929081720|ref|XP_014051309.1|	99.03	103	1	0	1	103	1	103	2e-54	209	XP_020320349.1	XP_020320349.1	XP_020320349.1 ATP synthase subunit g, mitochondrial-like [Oncorhynchus kisutch]	21700000	18700000	12900000	0	0	24000000	0	0	0	0	0	0	34200000	10700000	30600000	4898500	9742000	0	0	0	0	0
XP_020320550.1	gene9869:106603334	XM_014196882.1	XP_014052357.1	LOC106603334	FALSE	FALSE	plastin-3	623	3005	1	protein_coding	1	gi|1158944171|ref|XP_020320550.1|	gi|929083651|ref|XP_014052357.1|	99.84	623	1	0	1	623	1	623	0	1276	XP_020320550.1	XP_020320550.1	XP_020320550.1 LOW QUALITY PROTEIN: plastin-3-like [Oncorhynchus kisutch]	0	0	0	0	0	0	0	0	0	0	0	0	0	0	0	0	0	0	0	0	0	0
XP_020320583.1	gene10635:106604067	XM_014198425.1	XP_014053900.1	dlat	FALSE	TRUE	dihydrolipoamide S-acetyltransferase	633	2482	1	protein_coding	21	gi|1158944236|ref|XP_020320583.1|	gi|929086597|ref|XP_014053900.1|	92.44	635	37	5	1	626	1	633	0	1098	XP_020320583.1	XP_020320583.1	XP_020320583.1 dihydrolipoyllysine-residue acetyltransferase component of pyruvate dehydrogenase complex, mitochondrial [Oncorhynchus kisutch]	10800000	9967100	17600000	5271600	0	12400000	0	0	0	25100000	7726300	10100000	12400000	44200000	11600000	14300000	0	7443200	0	0	18900000	23900000
XP_020320651.1	gene10240:100194631	NM_001139716.1	NP_001133188.1	ckm2	FALSE	FALSE	creatine kinase-2	381	1582	1	protein_coding	1	gi|1158944366|ref|XP_020320651.1|	gi|213512959|ref|NP_001133188.1|	87.88	132	15	1	1	131	127	258	2e-63	239	XP_020320651.1	XP_020320651.1	XP_020320651.1 creatine kinase M-type-like [Oncorhynchus kisutch]	0	0	0	0	0	0	0	0	0	0	94500000	0	0	0	0	0	0	0	0	0	0	0
XP_020320731.1	gene10106:100194765	NM_001139794.1	NP_001133266.1	pgk	FALSE	FALSE	Phosphoglycerate kinase	417	2008	1	protein_coding	12	gi|1158944519|ref|XP_020320731.1|	gi|213511822|ref|NP_001133266.1|	98.32	417	7	0	1	417	1	417	0	838	XP_020320731.1	XP_020320731.1	XP_020320731.1 phosphoglycerate kinase [Oncorhynchus kisutch]	29600000	27500000	28800000	23400000	19100000	24200000	0	0	0	0	0	0	0	0	0	24500000	0	16400000	0	0	0	0
XP_020320789.1	gene23750:106562908	XM_014127993.1	XP_013983468.1	LOC106562908	FALSE	FALSE	calcium/calmodulin-dependent protein kinase type II subunit beta-like	535	1987	1	protein_coding	3	gi|1158944631|ref|XP_020320789.1|	gi|929156276|ref|XP_013983469.1|	97.89	474	7	2	1	472	1	473	0	959	XP_020320789.1;XP_020313282.1	XP_020320789.1;XP_020313282.1	XP_020320789.1 calcium/calmodulin-dependent protein kinase type II subunit beta-like [Oncorhynchus kisutch];XP_020313282.1 LOW QUALITY PROTEIN: calcium/calmodulin-dependent protein kinase type II subunit beta-like [Oncorhynchus kisutch]	0	0	0	0	0	0	0	0	0	0	10500000	0	14500000	0	0	0	0	0	0	0	0	0
XP_020320848.1	gene24436:106563586	XM_014129302.1	XP_013984777.1	LOC106563586	FALSE	FALSE	pyruvate dehydrogenase E1 component subunit alpha%2C mitochondrial-like	400	2268	1	protein_coding	21	gi|1158944736|ref|XP_020320848.1|	gi|929214781|ref|XP_013984778.1|	99.24	393	3	0	1	393	1	393	0	816	XP_020320848.1;XP_020320847.1;XP_020319440.1;XP_020319439.1;XP_020319438.1;XP_020319437.1;XP_020349625.1	XP_020320848.1;XP_020320847.1;XP_020319440.1;XP_020319439.1;XP_020319438.1;XP_020319437.1	XP_020320848.1 pyruvate dehydrogenase E1 component subunit alpha, mitochondrial-like isoform X2 [Oncorhynchus kisutch];XP_020320847.1 pyruvate dehydrogenase E1 component subunit alpha, mitochondrial-like isoform X1 [Oncorhynchus kisutch];XP_020319440.1 pyr	33700000	20100000	31300000	59100000	50200000	19900000	56500000	0	26200000	0	0	0	58000000	84300000	25300000	15800000	0	0	0	11300000	45700000	55000000
XP_020320854.1	gene24512:100195375	NM_001140404.1	NP_001133876.1	dpp3	FALSE	FALSE	dipeptidyl-peptidase 3	726	2964	1	protein_coding	4	gi|1158944747|ref|XP_020320854.1|	gi|213513776|ref|NP_001133876.1|	98.21	727	12	1	1	727	1	726	0	1474	XP_020320854.1	XP_020320854.1	XP_020320854.1 dipeptidyl peptidase 3 [Oncorhynchus kisutch]	0	0	0	0	0	0	0	0	0	0	0	0	0	0	0	0	0	0	0	8838900	0	0
XP_020320946.1	gene24677:100286669	NM_001146609.1	NP_001140081.1	hmgb1	FALSE	FALSE	high mobility group box 1	345	2386	1	protein_coding	1	gi|1158944929|ref|XP_020320946.1|	gi|226443200|ref|NP_001140081.1|	99.01	203	2	0	1	203	143	345	3e-114	409	XP_020320946.1;XP_020320945.1;XP_020358242.1;XP_020358241.1;XP_020307831.1;XP_020329551.1	XP_020320946.1;XP_020320945.1;XP_020358242.1;XP_020358241.1;XP_020307831.1;XP_020329551.1	XP_020320946.1 high mobility group-T protein isoform X2 [Oncorhynchus kisutch];XP_020320945.1 high mobility group-T protein isoform X1 [Oncorhynchus kisutch];XP_020358242.1 high mobility group protein B1-like [Oncorhynchus kisutch];XP_020358241.1 high mobi	0	0	0	0	0	0	0	0	0	0	0	0	0	0	0	0	0	0	0	0	0	8600100
XP_020320988.1	gene23791:100196080	XM_014127948.1	XP_013983423.1	btf3	FALSE	FALSE	basic transcription factor 3	197	916	1	protein_coding	16	gi|1158945014|ref|XP_020320988.1|	gi|929151920|ref|XP_013983423.1|	100	162	0	0	1	162	36	197	3e-90	329	XP_020320988.1;XP_020320987.1;XP_020320986.1;XP_020313379.1;XP_020313378.1	XP_020320988.1;XP_020320987.1;XP_020320986.1;XP_020313379.1;XP_020313378.1	XP_020320988.1 transcription factor BTF3 [Oncorhynchus kisutch];XP_020320987.1 transcription factor BTF3 [Oncorhynchus kisutch];XP_020320986.1 transcription factor BTF3 [Oncorhynchus kisutch];XP_020313379.1 transcription factor BTF3 [Oncorhynchus kisutch];	16200000	20700000	17400000	9649900	0	19500000	0	22000000	0	0	0	0	0	0	16000000	5578700	0	0	0	0	8329300	10300000
XP_020321004.1	gene24315:106563475	XM_014129089.1	XP_013984564.1	LOC106563475	FALSE	FALSE	EH domain-containing protein 1-like	528	3482	1	protein_coding	1	gi|1158945046|ref|XP_020321004.1|	gi|929208233|ref|XP_013984564.1|	100	528	0	0	1	528	1	528	0	1081	XP_020321004.1;XP_020319954.1	XP_020321004.1;XP_020319954.1	XP_020321004.1 EH domain-containing protein 1-like [Oncorhynchus kisutch];XP_020319954.1 EH domain-containing protein 1-like [Oncorhynchus kisutch]	0	0	0	0	0	0	0	0	0	0	0	0	0	0	0	0	0	0	0	0	0	0
XP_020321035.1	gene71245:100286468	NM_001146407.1	NP_001139879.1	set	FALSE	FALSE	SET protein	268	1602	1	protein_coding	5	gi|1158945106|ref|XP_020321035.1|	gi|226443280|ref|NP_001139879.1|	98.51	268	4	0	1	268	1	268	1e-150	530	XP_020321035.1;XP_020314199.1;XP_020345329.1;XP_020325847.1	XP_020321035.1;XP_020314199.1;XP_020345329.1;XP_020325847.1	XP_020321035.1 protein SET-like [Oncorhynchus kisutch];XP_020314199.1 protein SET-like [Oncorhynchus kisutch];XP_020345329.1 protein SET [Oncorhynchus kisutch];XP_020325847.1 protein SET-like [Oncorhynchus kisutch]	0	2705700	7353500	0	0	7421600	0	0	0	0	0	0	0	0	0	3153100	0	0	0	0	0	3011000
XP_020321039.1	gene24286:106563505	XM_014129157.1	XP_013984632.1	LOC106563505	FALSE	FALSE	cofilin-2-like	167	1570	1	protein_coding	13	gi|1158945116|ref|XP_020321039.1|	gi|929209986|ref|XP_013984632.1|	100	167	0	0	1	167	1	167	7e-94	341	XP_020321039.1	XP_020321039.1	XP_020321039.1 cofilin-2-like [Oncorhynchus kisutch]	0	18500000	21900000	14500000	0	19800000	0	0	0	13300000	0	14400000	21100000	14600000	17800000	10700000	7178100	0	0	0	0	25100000
XP_020321110.1	gene24180:100196120	NM_001141149.1	NP_001134621.1	drg1	FALSE	FALSE	developmentally regulated GTP binding protein 1	376	1340	1	protein_coding	1	gi|1158945259|ref|XP_020321110.1|	gi|213514580|ref|NP_001134621.1|	100	366	0	0	1	366	11	376	0	747	XP_020321110.1;XP_020313703.1	XP_020321110.1;XP_020313703.1	XP_020321110.1 developmentally-regulated GTP-binding protein 1 [Oncorhynchus kisutch];XP_020313703.1 developmentally-regulated GTP-binding protein 1 [Oncorhynchus kisutch]	0	0	0	0	0	0	0	0	0	0	0	0	0	0	0	0	0	0	0	0	0	0
XP_020321128.1	gene24074:100196035	NM_001141064.1	NP_001134536.1	ass1	FALSE	FALSE	argininosuccinate synthase 1	412	1511	1	protein_coding	1	gi|1158945298|ref|XP_020321128.1|	gi|213514834|ref|NP_001134536.1|	97.57	412	10	0	1	412	1	412	0	840	XP_020321128.1	XP_020321128.1	XP_020321128.1 argininosuccinate synthase [Oncorhynchus kisutch]	0	0	0	0	0	0	0	0	0	0	0	0	0	0	0	0	0	0	0	0	0	0
XP_020321158.1	gene23718:100194725	XM_014127942.1	XP_013983417.1	LOC100194725	FALSE	FALSE	60S ribosomal protein L7a	266	913	1	protein_coding	1	gi|1158945358|ref|XP_020321158.1|	gi|929151376|ref|XP_013983417.1|	99.62	265	1	0	2	266	2	266	3e-152	536	XP_020321158.1	XP_020321158.1	XP_020321158.1 60S ribosomal protein L7a, partial [Oncorhynchus kisutch]	0	0	0	0	0	0	0	0	0	0	0	0	0	0	8569600	0	0	0	0	0	0	0
XP_020321178.1	gene24401:106563560	XM_014129250.1	XP_013984725.1	LOC106563560	FALSE	FALSE	ryanodine receptor 1-like	3532	12869	1	protein_coding	5	gi|1158945395|ref|XP_020321178.1|	gi|929214212|ref|XP_013984725.1|	94.16	3546	124	12	1554	5030	1	3532	0	6526	XP_020321178.1	XP_020321178.1	XP_020321178.1 LOW QUALITY PROTEIN: ryanodine receptor 1-like [Oncorhynchus kisutch]	0	0	0	0	0	0	0	0	0	0	0	0	0	0	0	14500000	16600000	0	0	13600000	0	0
XP_020321242.1	gene46311:100380751	XM_014171019.1	XP_014026494.1	LOC100380751	FALSE	FALSE	tenascin	1602	6922	1	protein_coding	13	gi|1158859656|ref|XP_020321242.1|	gi|929298246|ref|XP_014026493.1|	95.84	1635	35	1	1	1635	1	1602	0	3226	XP_020321242.1;XP_020345961.1	XP_020321242.1	XP_020321242.1 tenascin-like [Oncorhynchus kisutch]	0	0	0	0	0	0	0	0	0	0	0	5187100	9535600	7735300	0	14400000	12000000	0	0	13800000	11700000	31500000
XP_020321245.1	gene24137:106563231	XM_014128618.1	XP_013984093.1	LOC106563231	FALSE	FALSE	gelsolin-like	740	3721	1	protein_coding	9	gi|1158945519|ref|XP_020321245.1|	gi|929183399|ref|XP_013984094.1|	99.73	731	2	0	1	731	1	731	0	1521	XP_020321245.1;XP_020321244.1	XP_020321245.1;XP_020321244.1	XP_020321245.1 gelsolin-like isoform X2 [Oncorhynchus kisutch];XP_020321244.1 gelsolin-like isoform X1 [Oncorhynchus kisutch]	0	8068000	0	0	0	12200000	0	0	0	0	0	0	0	0	0	0	4099800	0	0	6769300	0	0
XP_020321320.1	gene3010:106571349	XM_014144329.1	XP_013999804.1	LOC106571349	FALSE	FALSE	serine/threonine-protein phosphatase 2A catalytic subunit beta isoform	309	1519	1	protein_coding	4	gi|1158945663|ref|XP_020321320.1|	gi|929062168|ref|XP_013999795.1|	100	301	0	0	2	302	9	309	0	632	XP_020321320.1;XP_020332060.1;XP_020328328.1;XP_020326184.1;XP_020313614.1;XP_020326186.1	XP_020321320.1;XP_020332060.1;XP_020328328.1;XP_020326184.1;XP_020313614.1;XP_020326186.1	XP_020321320.1 serine/threonine-protein phosphatase 2A catalytic subunit beta isoform [Oncorhynchus kisutch];XP_020332060.1 serine/threonine-protein phosphatase 2A catalytic subunit beta isoform-like [Oncorhynchus kisutch];XP_020328328.1 serine/threonine-p	0	0	0	0	0	0	0	0	0	0	0	0	0	0	0	9115300	0	0	0	0	0	0
XP_020321334.1	gene24212:100195119	NM_001140148.1	NP_001133620.1	npm	FALSE	FALSE	Nucleophosmin	281	1712	1	protein_coding	1	gi|1158945693|ref|XP_020321334.1|	gi|929176015|ref|XP_013983941.1|	90.07	282	19	5	1	277	1	278	2e-127	453	XP_020321334.1;XP_020321333.1	XP_020321334.1;XP_020321333.1	XP_020321334.1 nucleophosmin-like isoform X2 [Oncorhynchus kisutch];XP_020321333.1 nucleophosmin-like isoform X1 [Oncorhynchus kisutch]	0	0	0	0	0	0	0	0	0	0	0	0	0	0	10700000	0	0	0	0	0	0	0
XP_020321341.1	gene24018:100380290	NM_001173575.1	NP_001167046.1	c6	FALSE	FALSE	complement component 6	940	3301	1	protein_coding	1	gi|1158945705|ref|XP_020321341.1|	gi|291190706|ref|NP_001167046.1|	95.32	941	43	1	1	941	1	940	0	1844	XP_020321341.1	XP_020321341.1	XP_020321341.1 complement component C6 [Oncorhynchus kisutch]	0	0	0	0	0	0	0	0	0	0	0	0	0	0	0	0	0	0	0	0	0	0
XP_020321364.1	gene2412:100195192	NM_001140221.1	NP_001133693.1	ywhah	FALSE	FALSE	tyrosine 3-monooxygenase/tryptophan 5-monooxygenase activation protein%2C eta	246	1952	1	protein_coding	1	gi|1158945749|ref|XP_020321364.1|	gi|213511276|ref|NP_001133693.1|	99.59	246	1	0	1	246	1	246	7e-143	504	XP_020321364.1;XP_020313341.1	XP_020321364.1;XP_020313341.1	XP_020321364.1 14-3-3 protein eta-like [Oncorhynchus kisutch];XP_020313341.1 14-3-3 protein eta-like [Oncorhynchus kisutch]	0	0	0	0	0	0	0	0	0	0	0	0	0	0	0	0	0	0	0	0	0	0
XP_020321377.1	gene24437:106563587	XM_014129304.1	XP_013984779.1	LOC106563587	FALSE	FALSE	peroxiredoxin-4-like	262	972	1	protein_coding	4	gi|1158945775|ref|XP_020321377.1|	gi|929214794|ref|XP_013984779.1|	98.85	262	3	0	1	262	1	262	2e-153	540	XP_020321377.1;XP_020319856.1	XP_020321377.1;XP_020319856.1	XP_020321377.1 peroxiredoxin-4-like [Oncorhynchus kisutch];XP_020319856.1 peroxiredoxin-4 [Oncorhynchus kisutch]	0	3495500	0	0	0	0	0	0	0	0	0	0	3103600	0	0	0	0	0	0	0	0	0
XP_020321427.1	gene24573:106563745	XM_014129578.1	XP_013985053.1	LOC106563745	FALSE	FALSE	NADH dehydrogenase [ubiquinone] 1 alpha subcomplex subunit 2-like	98	1300	1	protein_coding	4	gi|1158945876|ref|XP_020321427.1|	gi|929217834|ref|XP_013985053.1|	100	98	0	0	1	98	1	98	3e-53	205	XP_020321427.1;XP_020319970.1	XP_020321427.1;XP_020319970.1	XP_020321427.1 NADH dehydrogenase [ubiquinone] 1 alpha subcomplex subunit 2-like [Oncorhynchus kisutch];XP_020319970.1 NADH dehydrogenase [ubiquinone] 1 alpha subcomplex subunit 2-like [Oncorhynchus kisutch]	0	0	0	0	3805400	0	3127400	2661000	0	0	0	0	0	6108800	0	0	0	0	0	0	0	0
XP_020321506.1	gene24308:106563481	XM_014129098.1	XP_013984573.1	LOC106563481	FALSE	FALSE	peroxiredoxin-5%2C mitochondrial-like	190	930	1	protein_coding	1	gi|1158946026|ref|XP_020321506.1|	gi|929208500|ref|XP_013984573.1|	96.84	190	6	0	1	190	1	190	1e-103	374	XP_020321506.1	XP_020321506.1	XP_020321506.1 peroxiredoxin-5, mitochondrial-like [Oncorhynchus kisutch]	0	0	0	0	5111500	0	0	0	0	0	0	0	0	0	0	0	0	0	0	0	0	0
XP_020321529.1	gene23672:106562827	XM_014127845.1	XP_013983320.1	gstt2b	FALSE	FALSE	glutathione S-transferase theta 2B	241	1172	1	protein_coding	1	gi|1158946068|ref|XP_020321529.1|	gi|929144995|ref|XP_013983320.1|	97.93	241	5	0	1	241	1	241	1e-137	487	XP_020321529.1	XP_020321529.1	XP_020321529.1 glutathione S-transferase theta-2B [Oncorhynchus kisutch]	0	0	0	0	0	0	0	0	0	0	0	0	0	0	0	0	0	0	0	0	0	0
XP_020321577.1	gene9486:100195753	NM_001140782.1	NP_001134254.1	rs14	FALSE	FALSE	40S ribosomal protein S14	151	543	1	protein_coding	16	gi|1158946161|ref|XP_020321577.1|	gi|213514852|ref|NP_001134254.1|	100	151	0	0	1	151	1	151	4e-84	308	XP_020321577.1;XP_020319708.1	XP_020321577.1;XP_020319708.1	XP_020321577.1 40S ribosomal protein S14 [Oncorhynchus kisutch];XP_020319708.1 40S ribosomal protein S14 [Oncorhynchus kisutch]	44400000	54100000	47200000	42800000	30800000	59200000	0	54000000	0	31300000	0	0	0	0	51500000	31800000	42500000	25400000	31800000	0	0	0
XP_020321600.1	gene48271:106586978	XM_014174766.1	XP_014030241.1	cmya5	FALSE	FALSE	cardiomyopathy associated 5	1700	6825	1	protein_coding	4	gi|1158859704|ref|XP_020321600.1|	gi|929305440|ref|XP_014030241.1|	87.56	1704	72	15	1	1568	1	1700	0	2785	XP_020321600.1	XP_020321600.1	XP_020321600.1 cardiomyopathy-associated protein 5-like [Oncorhynchus kisutch]	0	0	0	4277000	0	0	0	0	0	0	0	0	0	0	0	0	0	0	0	0	0	5190300
XP_020321626.1	gene24378:106563424	XM_014128982.1	XP_013984457.1	psmb6	FALSE	FALSE	proteasome subunit beta 6	232	919	1	protein_coding	4	gi|1158946253|ref|XP_020321626.1|	gi|929202899|ref|XP_013984457.1|	98.71	232	3	0	1	232	1	232	6e-135	478	XP_020321626.1;XP_020320432.1	XP_020321626.1;XP_020320432.1	XP_020321626.1 proteasome subunit beta type-6-like [Oncorhynchus kisutch];XP_020320432.1 proteasome subunit beta type-6-like [Oncorhynchus kisutch]	0	0	5632200	5540600	0	0	0	0	0	0	0	0	0	0	0	0	0	0	0	0	0	0
XP_020321701.1	gene24490:106563647	XM_014129411.1	XP_013984886.1	LOC106563647	FALSE	FALSE	transcriptional activator protein Pur-alpha-like	285	3230	1	protein_coding	1	gi|1158946392|ref|XP_020321701.1|	gi|929216200|ref|XP_013984886.1|	99.65	285	1	0	1	285	1	285	5e-169	592	XP_020321701.1;XP_020319784.1	XP_020321701.1;XP_020319784.1	XP_020321701.1 transcriptional activator protein Pur-alpha-like [Oncorhynchus kisutch];XP_020319784.1 transcriptional activator protein Pur-alpha-like [Oncorhynchus kisutch]	0	0	0	0	0	0	0	0	0	0	0	0	0	0	0	0	0	0	0	0	0	0
XP_020321760.1	gene23995:100194539	XM_014128414.1	XP_013983889.1	ube2g1	FALSE	FALSE	ubiquitin-conjugating enzyme E2G 1 (UBC7 homolog%2C yeast)	169	1962	1	protein_coding	1	gi|1158946514|ref|XP_020321760.1|	gi|213512644|ref|NP_001133097.1|	99.41	169	1	0	1	169	1	169	6e-97	351	XP_020321760.1;XP_020321759.1;XP_020345358.1;XP_020312852.1;XP_020345357.1	XP_020321760.1;XP_020321759.1;XP_020345358.1;XP_020312852.1;XP_020345357.1	XP_020321760.1 ubiquitin-conjugating enzyme E2 G1-like [Oncorhynchus kisutch];XP_020321759.1 ubiquitin-conjugating enzyme E2 G1-like [Oncorhynchus kisutch];XP_020345358.1 ubiquitin-conjugating enzyme E2 G1-like isoform X2 [Oncorhynchus kisutch];XP_02031285	0	0	0	0	0	0	0	0	0	0	0	0	0	0	0	0	0	0	0	0	0	2818100
XP_020321774.1	gene9709:106603154	XM_014196460.1	XP_014051935.1	LOC106603154	FALSE	FALSE	peptidyl-prolyl cis-trans isomerase FKBP2-like	173	1176	1	protein_coding	3	gi|1158946544|ref|XP_020321774.1|	gi|929082884|ref|XP_014051935.1|	98.54	137	2	0	1	137	37	173	2e-74	275	XP_020321774.1;XP_020319544.1	XP_020321774.1;XP_020319544.1	XP_020321774.1 peptidyl-prolyl cis-trans isomerase FKBP2-like [Oncorhynchus kisutch];XP_020319544.1 peptidyl-prolyl cis-trans isomerase FKBP2-like [Oncorhynchus kisutch]	0	0	0	0	0	0	0	0	0	0	0	0	8238700	0	9178500	0	0	0	0	0	0	13100000
XP_020321804.1	gene24010:100306872	NM_001165411.1	NP_001158883.1	nfm	FALSE	FALSE	Neurofilament medium polypeptide	913	3659	1	protein_coding	9	gi|1158946602|ref|XP_020321804.1|	gi|259155282|ref|NP_001158883.1|	97.05	914	26	1	1	914	1	913	0	1491	XP_020321804.1;XP_020337250.1;XP_020334312.1	XP_020321804.1	XP_020321804.1 neurofilament medium polypeptide-like [Oncorhynchus kisutch]	0	0	0	70300000	0	0	51400000	63700000	0	55600000	57500000	0	0	0	0	0	63700000	0	0	0	0	169000000
XP_020321853.1	gene10540:106603979	XM_014198295.1	XP_014053770.1	LOC106603979	FALSE	TRUE	coronin-6-like	351	1761	1	protein_coding	4	gi|1158946693|ref|XP_020321853.1|	gi|929086328|ref|XP_014053770.1|	94.31	334	19	0	1	334	1	334	0	655	XP_020321853.1;XP_020332163.1;XP_020340678.1;XP_020313099.1;XP_020340677.1;XP_020340676.1;XP_020313098.1;XP_020340675.1	XP_020321853.1;XP_020332163.1;XP_020340678.1;XP_020313099.1;XP_020340677.1;XP_020340676.1;XP_020313098.1;XP_020340675.1	XP_020321853.1 LOW QUALITY PROTEIN: coronin-6-like [Oncorhynchus kisutch];XP_020332163.1 coronin-6-like, partial [Oncorhynchus kisutch];XP_020340678.1 coronin-1C-like isoform X4 [Oncorhynchus kisutch];XP_020313099.1 coronin-1C-like isoform X2 [Oncorhynchus	0	0	0	0	0	10300000	0	8215200	0	0	0	0	0	0	0	0	0	0	0	0	6494900	0
XP_020321948.1	gene30350:100380588	NM_001173873.1	NP_001167344.1	tbb2a	FALSE	FALSE	Tubulin beta-2A chain	456	1825	1	protein_coding	1	gi|1158946878|ref|XP_020321948.1|	gi|291190198|ref|NP_001167344.1|	99.78	456	1	0	1	456	1	456	0	958	XP_020321948.1;XP_020319153.1	XP_020321948.1;XP_020319153.1	XP_020321948.1 tubulin beta-2A chain-like [Oncorhynchus kisutch];XP_020319153.1 tubulin beta-2A chain-like [Oncorhynchus kisutch]	0	0	0	0	0	0	0	0	0	0	0	0	0	0	0	0	0	0	0	0	0	0
XP_020321993.1	gene30444:106569325	XM_014140562.1	XP_013996037.1	LOC106569325	FALSE	FALSE	ubiquitin carboxyl-terminal hydrolase 14-like	494	2285	1	protein_coding	5	gi|1158946966|ref|XP_020321993.1|	gi|929240224|ref|XP_013996038.1|	99.19	493	4	0	1	493	1	493	0	1016	XP_020321993.1;XP_020321992.1;XP_020318169.1	XP_020321993.1;XP_020321992.1	XP_020321993.1 ubiquitin carboxyl-terminal hydrolase 14-like isoform X2 [Oncorhynchus kisutch];XP_020321992.1 ubiquitin carboxyl-terminal hydrolase 14-like isoform X1 [Oncorhynchus kisutch]	0	0	5141200	0	0	0	0	0	0	0	0	0	0	0	0	0	0	0	0	0	6425900	7119300
XP_020322031.1	gene30641:106569524	XM_014140963.1	XP_013996438.1	LOC106569524	FALSE	FALSE	elongation factor 2-like	858	2999	1	protein_coding	23	gi|1158947040|ref|XP_020322031.1|	gi|929240962|ref|XP_013996438.1|	100	858	0	0	1	858	1	858	0	1777	XP_020322031.1	XP_020322031.1	XP_020322031.1 elongation factor 2-like [Oncorhynchus kisutch]	57300000	101000000	78200000	55500000	19400000	76200000	0	26000000	0	28600000	0	34900000	0	0	29800000	178000000	111000000	102000000	126000000	69900000	163000000	112000000
XP_020322049.1	gene5759:106597230	XM_014188442.1	XP_014043917.1	LOC106597230	FALSE	FALSE	mannose-specific lectin-like	118	664	1	protein_coding	1	gi|1158947074|ref|XP_020322049.1|	gi|929070981|ref|XP_014043917.1|	94.92	118	6	0	1	118	1	118	5e-61	231	XP_020322049.1	XP_020322049.1	XP_020322049.1 mannose-specific lectin-like [Oncorhynchus kisutch]	0	0	0	0	0	0	0	0	0	0	0	0	0	0	0	0	0	0	0	0	0	0
XP_020322095.1	gene30268:100195268	NM_001140297.1	NP_001133769.1	cahz	FALSE	FALSE	carbonic anhydrase	260	1841	1	protein_coding	1	gi|1158947164|ref|XP_020322095.1|	gi|213514954|ref|NP_001133769.1|	98.08	260	5	0	1	260	1	260	2e-150	530	XP_020322095.1	XP_020322095.1	XP_020322095.1 carbonic anhydrase-like [Oncorhynchus kisutch]	0	0	0	0	0	0	0	0	0	0	0	0	0	0	0	0	0	0	0	0	0	7035700
XP_020322187.1	gene30423:106569343	XM_014140595.1	XP_013996070.1	arf1	FALSE	FALSE	ADP-ribosylation factor 1	180	3071	1	protein_coding	1	gi|1158947352|ref|XP_020322187.1|	gi|929240282|ref|XP_013996070.1|	100	180	0	0	1	180	1	180	2e-103	373	XP_020322187.1;XP_020318299.1;XP_020346747.1;XP_020336387.1;XP_020311342.1;XP_020307680.1	XP_020322187.1;XP_020318299.1;XP_020346747.1;XP_020336387.1;XP_020311342.1;XP_020307680.1	XP_020322187.1 ADP-ribosylation factor 1-like [Oncorhynchus kisutch];XP_020318299.1 ADP-ribosylation factor 1 [Oncorhynchus kisutch];XP_020346747.1 ADP-ribosylation factor 4 [Oncorhynchus kisutch];XP_020336387.1 ADP-ribosylation factor 4-like [Oncorhynchus	0	0	0	0	0	0	0	0	0	0	0	0	0	0	0	0	0	0	0	0	0	0
XP_020322202.1	gene6301:100380746	XM_014190853.1	XP_014046328.1	LOC100380746	FALSE	FALSE	eukaryotic translation initiation factor 4 gamma 1	1722	7054	1	protein_coding	1	gi|1158947381|ref|XP_020322202.1|	gi|929072812|ref|XP_014046328.1|	79.5	1756	281	17	27	1737	1	1722	0	2432	XP_020322202.1	XP_020322202.1	XP_020322202.1 eukaryotic translation initiation factor 4 gamma 1-like [Oncorhynchus kisutch]	0	0	0	0	0	0	0	0	0	0	0	0	0	0	0	0	0	0	0	0	0	0
XP_020322304.1	gene30082:106568874	XM_014139634.1	XP_013995109.1	LOC106568874	FALSE	FALSE	fibrous sheath CABYR-binding protein-like	499	2018	1	protein_coding	2	gi|1158947575|ref|XP_020322304.1|	gi|929238465|ref|XP_013995110.1|	97.94	97	2	0	1	97	1	97	3e-52	204	XP_020322304.1;XP_020322303.1	XP_020322304.1;XP_020322303.1	XP_020322304.1 triadin-like isoform X2 [Oncorhynchus kisutch];XP_020322303.1 triadin-like isoform X1 [Oncorhynchus kisutch]	0	0	0	0	0	0	0	0	0	0	0	0	0	0	0	0	0	0	0	0	0	19600000
XP_020322436.1	gene30381:106569146	XM_014140177.1	XP_013995652.1	LOC106569146	FALSE	FALSE	cAMP-dependent protein kinase catalytic subunit beta	354	2852	1	protein_coding	1	gi|1158947827|ref|XP_020322436.1|	gi|929239493|ref|XP_013995653.1|	99.7	337	1	0	2	338	15	351	0	701	XP_020322436.1;XP_020349428.1;XP_020322435.1;XP_020318262.1;XP_020310815.1;XP_020322434.1;XP_020318261.1;XP_020310814.1;XP_020349427.1;XP_020310813.1;XP_020310812.1	XP_020322436.1;XP_020349428.1;XP_020322435.1;XP_020318262.1;XP_020310815.1;XP_020322434.1;XP_020318261.1;XP_020310814.1;XP_020349427.1;XP_020310813.1;XP_020310812.1	XP_020322436.1 cAMP-dependent protein kinase catalytic subunit beta isoform X3 [Oncorhynchus kisutch];XP_020349428.1 cAMP-dependent protein kinase catalytic subunit alpha isoform X2 [Oncorhynchus kisutch];XP_020322435.1 cAMP-dependent protein kinase cataly	0	0	0	0	0	0	0	0	0	0	0	0	0	0	0	0	0	0	0	0	0	0
XP_020322506.1	gene30159:106569039	XM_014139983.1	XP_013995458.1	adhfe1	FALSE	FALSE	alcohol dehydrogenase%2C iron containing%2C 1	495	2399	1	protein_coding	1	gi|1158947965|ref|XP_020322506.1|	gi|929239123|ref|XP_013995459.1|	98.06	464	9	0	1	464	1	464	0	946	XP_020322506.1	XP_020322506.1	XP_020322506.1 hydroxyacid-oxoacid transhydrogenase, mitochondrial [Oncorhynchus kisutch]	0	0	0	0	0	0	0	0	0	0	0	0	0	0	0	0	0	0	0	0	0	2524400
XP_020322522.1	gene29954:106568976	XM_014139892.1	XP_013995367.1	LOC106568976	FALSE	FALSE	gelsolin-like	720	2924	1	protein_coding	2	gi|1158947995|ref|XP_020322522.1|	gi|929238953|ref|XP_013995367.1|	98.75	720	9	0	1	720	1	720	0	1489	XP_020322522.1	XP_020322522.1	XP_020322522.1 gelsolin-like [Oncorhynchus kisutch]	0	0	0	0	0	0	0	0	0	0	0	0	0	0	0	0	0	0	0	0	0	0
XP_020322528.1	gene30686:106569576	XM_014141069.1	XP_013996544.1	LOC106569576	FALSE	FALSE	eukaryotic translation initiation factor 3 subunit F-like	273	971	1	protein_coding	6	gi|1158948003|ref|XP_020322528.1|	gi|929241154|ref|XP_013996544.1|	99.63	273	1	0	1	273	1	273	5e-160	562	XP_020322528.1;XP_020318853.1	XP_020322528.1;XP_020318853.1	XP_020322528.1 eukaryotic translation initiation factor 3 subunit F-like [Oncorhynchus kisutch];XP_020318853.1 eukaryotic translation initiation factor 3 subunit F-like [Oncorhynchus kisutch]	0	0	0	0	0	0	0	0	0	0	0	0	0	0	0	0	0	0	0	0	9223300	7826500
XP_020322537.1	gene30554:106569441	XM_014140795.1	XP_013996270.1	LOC106569441	FALSE	FALSE	myosin heavy chain%2C striated muscle-like	858	3027	1	protein_coding	1	gi|1158948021|ref|XP_020322537.1|	gi|929240653|ref|XP_013996270.1|	96.94	425	12	1	8	431	420	844	0	796	XP_020322537.1;XP_020322536.1	XP_020322537.1;XP_020322536.1	XP_020322537.1 putative leucine-rich repeat-containing protein DDB_G0290503 isoform X2 [Oncorhynchus kisutch];XP_020322536.1 putative leucine-rich repeat-containing protein DDB_G0290503 isoform X1 [Oncorhynchus kisutch]	12600000	0	0	0	0	0	0	0	0	0	0	0	0	0	0	0	0	0	0	0	0	0
XP_020322548.1	gene30673:106569554	XM_014141019.1	XP_013996494.1	LOC106569554	FALSE	FALSE	NADH dehydrogenase [ubiquinone] 1 alpha subcomplex subunit 13-like	144	637	1	protein_coding	8	gi|1158948047|ref|XP_020322548.1|	gi|929241065|ref|XP_013996494.1|	100	144	0	0	1	144	1	144	8e-80	293	XP_020322548.1;XP_020318924.1	XP_020322548.1;XP_020318924.1	XP_020322548.1 NADH dehydrogenase [ubiquinone] 1 alpha subcomplex subunit 13-like [Oncorhynchus kisutch];XP_020318924.1 NADH dehydrogenase [ubiquinone] 1 alpha subcomplex subunit 13-like [Oncorhynchus kisutch]	0	0	0	0	0	0	0	0	0	0	0	0	9688700	0	5989000	0	0	0	0	8954600	15500000	13600000
XP_020322632.1	gene30694:106569582	XM_014141077.1	XP_013996552.1	LOC106569582	FALSE	FALSE	succinate dehydrogenase cytochrome b560 subunit%2C mitochondrial-like	170	1346	1	protein_coding	1	gi|1158948211|ref|XP_020322632.1|	gi|929241173|ref|XP_013996552.1|	98.24	170	3	0	1	170	1	170	6e-94	341	XP_020322632.1	XP_020322632.1	XP_020322632.1 succinate dehydrogenase cytochrome b560 subunit, mitochondrial-like [Oncorhynchus kisutch]	0	0	0	0	0	0	0	0	0	0	0	0	0	0	0	0	0	0	0	0	0	0
XP_020322633.1	gene30800:106569689	XM_014141252.1	XP_013996727.1	LOC106569689	FALSE	FALSE	5'-AMP-activated protein kinase subunit beta-2-like	264	3258	1	protein_coding	1	gi|1158948213|ref|XP_020322633.1|	gi|929241503|ref|XP_013996726.1|	99.62	264	1	0	1	264	1	264	1e-154	544	XP_020322633.1;XP_020318235.1;XP_020318234.1;XP_020318233.1	XP_020322633.1;XP_020318235.1;XP_020318234.1;XP_020318233.1	XP_020322633.1 5-AMP-activated protein kinase subunit beta-2-like [Oncorhynchus kisutch];XP_020318235.1 5-AMP-activated protein kinase subunit beta-2-like [Oncorhynchus kisutch];XP_020318234.1 5-AMP-activated protein kinase subunit beta-2-like [Oncorhyn	0	0	0	0	0	0	0	0	0	0	0	0	0	0	0	0	0	0	0	0	0	0
XP_020322710.1	gene29980:100195714	NM_001140743.1	NP_001134215.1	rs15	FALSE	FALSE	40S ribosomal protein S15	145	509	1	protein_coding	15	gi|1158948357|ref|XP_020322710.1|	gi|213512983|ref|NP_001134215.1|	100	145	0	0	1	145	1	145	2e-81	299	XP_020322710.1;XP_020318739.1	XP_020322710.1;XP_020318739.1	XP_020322710.1 40S ribosomal protein S15-like [Oncorhynchus kisutch];XP_020318739.1 40S ribosomal protein S15 [Oncorhynchus kisutch]	13700000	18800000	16000000	11500000	0	19400000	34200000	72800000	0	18800000	0	17600000	0	0	10500000	0	4929300	0	7326100	0	0	0
XP_020322724.1	gene30412:106569359	XM_014140655.1	XP_013996130.1	LOC106569359	FALSE	FALSE	late histone H2B.L4-like	116	1026	1	protein_coding	14	gi|1158948386|ref|XP_020322724.1|	gi|929240394|ref|XP_013996130.1|	100	116	0	0	1	116	1	116	4e-62	234	XP_020322724.1	XP_020322724.1	XP_020322724.1 late histone H2B.L4-like [Oncorhynchus kisutch]	0	104000000	0	120000000	0	0	301000000	564000000	379000000	342000000	264000000	709000000	558000000	759000000	0	0	0	0	0	0	0	364000000
XP_020322808.1	gene30250:106569255	XM_014140441.1	XP_013995916.1	LOC106569255	FALSE	FALSE	uroporphyrinogen decarboxylase	367	1538	1	protein_coding	1	gi|1158948545|ref|XP_020322808.1|	gi|929239993|ref|XP_013995916.1|	98.46	259	4	0	1	259	1	259	3e-150	530	XP_020322808.1	XP_020322808.1	XP_020322808.1 uroporphyrinogen decarboxylase-like [Oncorhynchus kisutch]	0	0	0	0	0	0	0	0	0	0	0	0	0	0	0	0	0	0	0	0	0	0
XP_020322988.1	gene30437:100136504	NM_001123613.1	NP_001117085.1	LOC100136504	FALSE	FALSE	slow myosin light chain 1	186	609	1	protein_coding	5	gi|1158948890|ref|XP_020322988.1|	gi|185135768|ref|NP_001117085.1|	99.46	186	1	0	1	186	1	186	1e-105	380	XP_020322988.1	XP_020322988.1	XP_020322988.1 myosin light chain 1, cardiac muscle-like [Oncorhynchus kisutch]	0	0	0	0	0	0	155000000	0	0	56900000	0	0	0	293000000	0	0	0	0	0	0	26400000	0
XP_020323085.1	gene30084:100195004	NM_001140033.1	NP_001133505.1	rab2a	FALSE	FALSE	RAB2A%2C member RAS oncogene family	212	2353	1	protein_coding	1	gi|1158949071|ref|XP_020323085.1|	gi|213513554|ref|NP_001133505.1|	100	166	0	0	1	166	47	212	9e-95	344	XP_020323085.1;XP_020323084.1;XP_020318179.1	XP_020323085.1;XP_020323084.1;XP_020318179.1	XP_020323085.1 ras-related protein Rab-2A isoform X2 [Oncorhynchus kisutch];XP_020323084.1 ras-related protein Rab-2A isoform X1 [Oncorhynchus kisutch];XP_020318179.1 ras-related protein Rab-2A [Oncorhynchus kisutch]	0	0	0	0	0	0	0	0	0	0	0	0	0	0	0	0	0	0	0	0	0	0
XP_020323197.1	gene30041:106568905	XM_014139698.1	XP_013995173.1	LOC106568905	FALSE	FALSE	glycogen debranching enzyme-like	1538	5207	1	protein_coding	15	gi|1158949279|ref|XP_020323197.1|	gi|929238588|ref|XP_013995172.1|	97.92	1538	32	0	1	1538	1	1538	0	3164	XP_020323197.1;XP_020323196.1;XP_020323199.1	XP_020323197.1;XP_020323196.1;XP_020323199.1	XP_020323197.1 glycogen debranching enzyme-like isoform X1 [Oncorhynchus kisutch];XP_020323196.1 glycogen debranching enzyme-like isoform X1 [Oncorhynchus kisutch];XP_020323199.1 glycogen debranching enzyme-like isoform X2 [Oncorhynchus kisutch]	0	14000000	13500000	0	0	0	0	0	0	0	0	0	0	0	0	15000000	18700000	9912900	11200000	13500000	15800000	14200000
XP_020323385.1	gene30729:106569608	XM_014141139.1	XP_013996614.1	LOC106569608	FALSE	FALSE	calreticulin-like	413	2420	1	protein_coding	7	gi|1158949622|ref|XP_020323385.1|	gi|929241285|ref|XP_013996614.1|	97.87	375	8	0	1	375	1	375	0	757	XP_020323385.1	XP_020323385.1	XP_020323385.1 calreticulin-like [Oncorhynchus kisutch]	0	0	0	0	0	0	0	0	0	0	0	0	0	0	0	9640000	0	0	0	0	0	9709500
XP_020323749.1	gene20159:106613149	XM_014215123.1	XP_014070598.1	LOC106613149	FALSE	FALSE	heterogeneous nuclear ribonucleoprotein R-like	605	2438	1	protein_coding	1	gi|1158828653|ref|XP_020323749.1|	gi|929118107|ref|XP_014070597.1|	95.09	509	18	1	1	509	104	605	0	962	XP_020323749.1;XP_020323747.1;XP_020323746.1;XP_020323745.1;XP_020323744.1;XP_020343901.1;XP_020343900.1;XP_020323743.1;XP_020359115.1;XP_020359114.1;XP_020359112.1;XP_020359111.1;XP_020356439.1;XP_020361376.1;XP_020361375.1;XP_020361374.1;XP_020361373.1;XP_020361372.1;XP_020361370.1;XP_020343899.1;XP_020356438.1;XP_020356437.1;XP_020356436.1;XP_020361371.1;XP_020356244.1;XP_020356243.1;XP_020356…	XP_020323749.1;XP_020323747.1;XP_020323746.1;XP_020323745.1;XP_020323744.1;XP_020343901.1;XP_020343900.1;XP_020323743.1;XP_020359115.1;XP_020359114.1;XP_020359112.1;XP_020359111.1;XP_020356439.1;XP_020361376.1;XP_020361375.1;XP_020361374.1;XP_020361373.1;XP_020361372.1;XP_020361370.1;XP_020343899.1;XP_020356438.1;XP_020356437.1;XP_020356436.1;XP_020361371.1;XP_020356244.1;XP_020356243.1;XP_020356…	XP_020323749.1 heterogeneous nuclear ribonucleoprotein R-like isoform X4 [Oncorhynchus kisutch];XP_020323747.1 heterogeneous nuclear ribonucleoprotein R-like isoform X3 [Oncorhynchus kisutch];XP_020323746.1 heterogeneous nuclear ribonucleoprotein R-like is	0	0	0	0	0	0	0	0	0	0	0	0	0	0	0	0	0	0	0	0	0	0
XP_020323750.1	gene5645:106595984	XM_014187318.1	XP_014042793.1	LOC106595984	FALSE	FALSE	EMILIN-2-like	950	3023	1	protein_coding	1	gi|1158828655|ref|XP_020323750.1|	gi|929070621|ref|XP_014042793.1|	89.68	979	51	7	1	959	1	949	0	1702	XP_020323750.1	XP_020323750.1	XP_020323750.1 EMILIN-2-like [Oncorhynchus kisutch]	0	0	0	0	0	0	0	0	0	0	0	0	0	0	0	0	0	0	0	0	0	0
XP_020323813.1	gene31254:106569895	XM_014141610.1	XP_013997085.1	LOC106569895	FALSE	FALSE	T-complex protein 1 subunit gamma-like	540	2425	1	protein_coding	2	gi|1158828792|ref|XP_020323813.1|	gi|929242182|ref|XP_013997085.1|	98.7	540	7	0	23	562	1	540	0	1097	XP_020323813.1;XP_020361028.1	XP_020323813.1;XP_020361028.1	XP_020323813.1 T-complex protein 1 subunit gamma-like [Oncorhynchus kisutch];XP_020361028.1 T-complex protein 1 subunit gamma [Oncorhynchus kisutch]	0	0	0	0	0	0	0	0	0	8983400	0	0	0	0	9748200	0	0	0	0	0	0	0
XP_020323905.1	gene51626:106590083	XM_014180630.1	XP_014036105.1	LOC106590083	FALSE	FALSE	enoyl-CoA delta isomerase 2%2C mitochondrial-like	390	2118	1	protein_coding	1	gi|1158828958|ref|XP_020323905.1|	gi|929316561|ref|XP_014036105.1|	97.95	390	8	0	1	390	1	390	0	797	XP_020323905.1	XP_020323905.1	XP_020323905.1 enoyl-CoA delta isomerase 2, mitochondrial-like [Oncorhynchus kisutch]	0	0	0	0	0	0	0	0	0	0	0	0	0	7881600	0	0	0	0	0	0	0	0
XP_020323918.1	gene15965:106609053	XM_014207404.1	XP_014062879.1	LOC106609053	FALSE	FALSE	cysteine and histidine-rich domain-containing protein 1-like	372	1884	1	protein_coding	11	gi|1158828980|ref|XP_020323918.1|	gi|929103539|ref|XP_014062879.1|	95.99	374	13	1	1	374	1	372	0	721	XP_020323918.1	XP_020323918.1	XP_020323918.1 cysteine and histidine-rich domain-containing protein 1-like [Oncorhynchus kisutch]	0	10500000	10700000	11000000	0	0	0	0	0	0	0	0	0	0	0	16900000	4798200	0	11400000	0	8552900	0
XP_020323997.1	gene25668:100196874	XM_014131117.1	XP_013986592.1	kpra	FALSE	FALSE	Phosphoribosyl pyrophosphate synthetase-associated protein 1	374	1769	1	protein_coding	1	gi|1158829137|ref|XP_020323997.1|	gi|929220754|ref|XP_013986592.1|	99.69	323	1	0	1	323	1	323	0	664	XP_020323997.1;XP_020323996.1;XP_020323998.1;XP_020309708.1;XP_020309707.1;XP_020342373.1;XP_020349322.1;XP_020342371.1;XP_020349321.1;XP_020342370.1	XP_020323997.1;XP_020323996.1;XP_020323998.1;XP_020309708.1;XP_020309707.1;XP_020342373.1;XP_020349322.1;XP_020342371.1;XP_020349321.1;XP_020342370.1	XP_020323997.1 phosphoribosyl pyrophosphate synthase-associated protein 1-like isoform X1 [Oncorhynchus kisutch];XP_020323996.1 phosphoribosyl pyrophosphate synthase-associated protein 1-like isoform X1 [Oncorhynchus kisutch];XP_020323998.1 phosphoribosyl	0	0	0	0	0	4117200	0	0	0	0	0	0	0	0	0	0	0	0	0	0	0	0
XP_020324089.1	gene2484:100194622	NM_001139707.1	NP_001133179.1	kad	FALSE	FALSE	adenylate kinase 1-2	194	1093	1	protein_coding	21	gi|1158829321|ref|XP_020324089.1|	gi|213511412|ref|NP_001133179.1|	98.97	194	2	0	1	194	1	194	5e-107	385	XP_020324089.1	XP_020324089.1	XP_020324089.1 adenylate kinase isoenzyme 1 [Oncorhynchus kisutch]	377000000	394000000	407000000	355000000	485000000	392000000	448000000	476000000	513000000	365000000	401000000	262000000	297000000	173000000	252000000	0	0	0	82100000	129000000	0	233000000
XP_020324128.1	gene29654:106568580	XM_014139026.1	XP_013994501.1	LOC106568580	FALSE	TRUE	A-kinase anchor protein 2-like	1076	4122	1	protein_coding	13	gi|1158829400|ref|XP_020324128.1|	gi|929237328|ref|XP_013994501.1|	90.91	1045	63	6	488	1512	26	1058	0	1798	XP_020324128.1;XP_020324127.1;XP_020333693.1;XP_020329996.1;XP_020329997.1	XP_020324128.1;XP_020324127.1;XP_020333693.1	XP_020324128.1 A-kinase anchor protein 2-like isoform X2 [Oncorhynchus kisutch];XP_020324127.1 A-kinase anchor protein 2-like isoform X1 [Oncorhynchus kisutch];XP_020333693.1 paralemmin-2-like [Oncorhynchus kisutch]	6244300	5689100	0	5039600	6528300	0	0	11100000	8699500	4575700	0	0	5131100	7820500	3589500	0	0	0	0	0	0	6196200
XP_020324171.1	gene996:106604178	XM_014198596.1	XP_014054071.1	LOC106604178	FALSE	FALSE	vinculin-like	1129	4099	1	protein_coding	0	gi|1158829484|ref|XP_020324171.1|	gi|929054391|ref|XP_014054071.1|	97.87	940	20	0	1	940	1	940	0	1741	XP_020324171.1;XP_020324170.1;XP_020324168.1;XP_020324167.1;XP_020324172.1	XP_020324171.1;XP_020324170.1;XP_020324168.1;XP_020324167.1;XP_020324172.1	XP_020324171.1 vinculin-like isoform X4 [Oncorhynchus kisutch];XP_020324170.1 vinculin-like isoform X3 [Oncorhynchus kisutch];XP_020324168.1 vinculin-like isoform X2 [Oncorhynchus kisutch];XP_020324167.1 vinculin-like isoform X1 [Oncorhynchus kisutch];XP_0	0	0	0	0	0	0	0	0	0	0	0	0	0	0	0	0	0	0	0	0	0	0
XP_020324383.1	gene37621:100195065	NM_001140094.1	NP_001133566.1	np1l1	FALSE	TRUE	Nucleosome assembly protein 1-like 1	393	3142	1	protein_coding	6	gi|1158829890|ref|XP_020324383.1|	gi|213515296|ref|NP_001133566.1|	95.68	347	11	1	1	347	1	343	5e-166	582	XP_020324383.1	XP_020324383.1	XP_020324383.1 LOW QUALITY PROTEIN: nucleosome assembly protein 1-like 1-B [Oncorhynchus kisutch]	0	0	0	0	0	4795600	0	6230700	0	0	0	4379700	5745200	0	7593100	5951900	0	0	0	0	0	0
XP_020324396.1	gene49158:106587935	XM_014176595.1	XP_014032070.1	LOC106587935	FALSE	TRUE	troponin T%2C fast skeletal muscle isoforms-like	227	773	1	protein_coding	23	gi|1158829915|ref|XP_020324396.1|	gi|929308886|ref|XP_014032070.1|	96.02	201	8	0	8	208	26	226	5e-104	375	XP_020324396.1;XP_020334490.1	XP_020324396.1	XP_020324396.1 LOW QUALITY PROTEIN: troponin T, fast skeletal muscle isoforms-like, partial [Oncorhynchus kisutch]	11000000	125000000	26900000	61300000	50600000	253000000	28600000	15000000	77000000	66900000	0	15800000	444000000	303000000	163000000	0	0	0	0	29900000	35000000	213000000
XP_020324408.1	gene36466:100195755	NM_001140784.1	NP_001134256.1	c1ql2	FALSE	FALSE	complement component 1%2C q subcomponent-like 2	294	1017	1	protein_coding	3	gi|1158829944|ref|XP_020324408.1|	gi|213515210|ref|NP_001134256.1|	44.1	161	79	5	55	208	138	294	3e-29	127	XP_020324408.1;XP_020324407.1	XP_020324408.1;XP_020324407.1	XP_020324408.1 complement C1q-like protein 4 [Oncorhynchus kisutch];XP_020324407.1 complement C1q-like protein 4 [Oncorhynchus kisutch]	0	0	0	0	11900000	0	0	0	0	0	0	0	0	0	0	0	0	0	0	0	0	0
XP_020324458.1	gene5359:106593100	XM_014184434.1	XP_014039909.1	LOC106593100	FALSE	TRUE	myosin heavy chain%2C fast skeletal muscle-like	1607	4839	1	protein_coding	7	gi|1158830036|ref|XP_020324458.1|	gi|929069879|ref|XP_014039909.1|	96.26	107	3	1	7	113	1500	1605	1e-51	200	XP_020324458.1	XP_020324458.1	XP_020324458.1 myosin heavy chain, skeletal muscle-like [Oncorhynchus kisutch]	0	0	0	0	0	0	25200000	18400000	64100000	20800000	17400000	0	20300000	32200000	0	0	0	0	0	0	0	0
XP_020324486.1	gene16762:100136354	NM_001123527.1	NP_001116999.1	LOC100136354	FALSE	TRUE	ribosomal protein L18a	176	607	1	protein_coding	4	gi|1158830089|ref|XP_020324486.1|	gi|185132762|ref|NP_001116999.1|	76.77	198	23	3	1	197	1	176	1e-78	291	XP_020324486.1	XP_020324486.1	XP_020324486.1 LOW QUALITY PROTEIN: 60S ribosomal protein L18a [Oncorhynchus kisutch]	0	0	0	0	0	0	0	0	0	0	0	0	0	3237300	8287500	3454800	4845700	0	0	0	0	0
XP_020324536.1	gene8242:106601877	XM_014194304.1	XP_014049779.1	LOC106601877	FALSE	TRUE	elongation factor Tu%2C mitochondrial-like	459	1690	1	protein_coding	1	gi|1158830181|ref|XP_020324536.1|	gi|929078809|ref|XP_014049779.1|	100	143	0	0	1	143	1	143	1e-81	300	XP_020324536.1	XP_020324536.1	XP_020324536.1 elongation factor Tu, mitochondrial-like, partial [Oncorhynchus kisutch]	0	0	0	0	0	0	0	0	0	0	0	0	0	0	0	0	0	0	0	0	0	0
XP_020324599.1	gene23307:106562456	XM_014127352.1	XP_013982827.1	LOC106562456	FALSE	FALSE	40S ribosomal protein S17-like	134	585	1	protein_coding	9	gi|1158830297|ref|XP_020324599.1|	gi|929130053|ref|XP_013982827.1|	100	134	0	0	1	134	1	134	6e-74	274	XP_020324599.1	XP_020324599.1	XP_020324599.1 40S ribosomal protein S17-like [Oncorhynchus kisutch]	0	5940200	0	0	0	6957300	0	22500000	0	0	0	0	11000000	0	11700000	0	0	0	0	0	0	8324400
XP_020324621.1	gene33914:106572754	XM_014147214.1	XP_014002689.1	LOC106572754	FALSE	FALSE	serine--tRNA ligase%2C cytoplasmic-like	515	2103	1	protein_coding	23	gi|1158830342|ref|XP_020324621.1|	gi|929252817|ref|XP_014002689.1|	99.03	515	5	0	1	515	1	515	0	1068	XP_020324621.1	XP_020324621.1	XP_020324621.1 serine--tRNA ligase, cytoplasmic-like [Oncorhynchus kisutch]	16600000	16300000	16900000	11600000	0	15900000	10400000	23700000	0	0	0	23600000	0	12200000	21200000	25900000	15300000	30600000	31800000	25900000	24400000	22800000
XP_020324656.1	gene37689:100196733	NM_001141755.1	NP_001135227.1	apex1	FALSE	FALSE	APEX nuclease (multifunctional DNA repair enzyme) 1	312	2421	1	protein_coding	10	gi|1158830411|ref|XP_020324656.1|	gi|213512198|ref|NP_001135227.1|	100	235	0	0	27	261	78	312	2e-139	494	XP_020324656.1	XP_020324656.1	XP_020324656.1 DNA-(apurinic or apyrimidinic site) lyase, partial [Oncorhynchus kisutch]	0	0	0	0	0	0	0	0	0	0	0	0	0	0	0	2511200	2277500	3896500	0	0	0	1477600
XP_020324671.1	gene80570:106594692	XM_014186084.1	XP_014041559.1	LOC106594692	FALSE	FALSE	leucine-rich repeat-containing protein 20-like	184	1169	1	protein_coding	21	gi|1158830438|ref|XP_020324671.1|	gi|929335451|ref|XP_014041559.1|	91.3	184	16	0	1	184	1	184	3e-94	342	XP_020324671.1	XP_020324671.1	XP_020324671.1 LOW QUALITY PROTEIN: leucine-rich repeat-containing protein 20 [Oncorhynchus kisutch]	18100000	31500000	30600000	16200000	26700000	37100000	20700000	24900000	0	12200000	0	11800000	18400000	0	15700000	10500000	5675200	7392800	0	6318600	0	21500000
XP_020324926.1	gene13349:106606699	XM_014203054.1	XP_014058529.1	LOC106606699	FALSE	FALSE	hydroxyacylglutathione hydrolase%2C mitochondrial	313	1915	1	protein_coding	2	gi|1158832531|ref|XP_020324926.1|	gi|929095367|ref|XP_014058529.1|	97.13	314	8	1	1	314	1	313	4e-180	629	XP_020324926.1	XP_020324926.1	XP_020324926.1 LOW QUALITY PROTEIN: hydroxyacylglutathione hydrolase, mitochondrial-like [Oncorhynchus kisutch]	0	0	0	0	0	0	0	0	0	0	0	0	0	0	0	0	0	0	0	0	0	4453000
XP_020324967.1	gene17293:100195118	NM_001140147.1	NP_001133619.1	mtap	FALSE	TRUE	methylthioadenosine phosphorylase	296	2266	1	protein_coding	12	gi|1158832605|ref|XP_020324967.1|	gi|213513598|ref|NP_001133619.1|	98.56	277	3	1	6	281	20	296	2e-160	563	XP_020324967.1;XP_020325167.1	XP_020324967.1	XP_020324967.1 S-methyl-5-thioadenosine phosphorylase, partial [Oncorhynchus kisutch]	0	0	0	0	0	0	0	32600000	0	0	0	0	0	0	0	17800000	8989600	41500000	0	0	24500000	20300000
XP_020325062.1	gene56943:106596000	XM_014187334.1	XP_014042809.1	LOC106596000	FALSE	TRUE	thyroglobulin-like	225	677	1	protein_coding	1	gi|1158832786|ref|XP_020325062.1|	gi|929321783|ref|XP_014042809.1|	96	50	1	1	2	50	176	225	2e-15	81.3	XP_020325062.1	XP_020325062.1	XP_020325062.1 thyroglobulin-like, partial [Oncorhynchus kisutch]	0	0	0	0	0	0	0	0	0	0	0	0	0	0	0	0	0	0	0	0	0	0
XP_020325066.1	gene8169:106601802	XM_014194190.1	XP_014049665.1	LOC106601802	FALSE	FALSE	small ubiquitin-related modifier 2	95	960	1	protein_coding	1	gi|1158832796|ref|XP_020325066.1|	gi|929078600|ref|XP_014049666.1|	100	71	0	0	1	71	1	71	2e-36	149	XP_020325066.1;XP_020360188.1;XP_020338096.1;XP_020325065.1;XP_020335337.1;XP_020309837.1;XP_020330186.1;XP_020317517.1	XP_020325066.1;XP_020360188.1;XP_020338096.1;XP_020325065.1;XP_020335337.1;XP_020309837.1;XP_020330186.1;XP_020317517.1	XP_020325066.1 small ubiquitin-related modifier 2 isoform X2 [Oncorhynchus kisutch];XP_020360188.1 small ubiquitin-related modifier 3 [Oncorhynchus kisutch];XP_020338096.1 small ubiquitin-related modifier 3 [Oncorhynchus kisutch];XP_020325065.1 small ubiqu	0	0	0	0	0	0	0	0	0	0	0	0	0	0	0	0	0	0	0	0	0	0
XP_020325090.1	gene16694:100194555	NM_001139641.1	NP_001133113.1	psmc2	FALSE	TRUE	proteasome (prosome%2C macropain) 26S subunit%2C ATPase 2	434	1507	1	protein_coding	16	gi|1158832841|ref|XP_020325090.1|	gi|213510772|ref|NP_001133113.1|	99.77	434	1	0	1	434	1	434	0	889	XP_020325090.1	XP_020325090.1	XP_020325090.1 26S protease regulatory subunit 7 [Oncorhynchus kisutch]	11300000	18000000	12200000	9253100	0	7276400	0	0	0	0	0	0	6904700	0	0	16100000	0	0	13900000	0	21200000	20100000
XP_020325161.1	gene8115:106601744	XM_014194101.1	XP_014049576.1	LOC106601744	FALSE	FALSE	ras-related C3 botulinum toxin substrate 1-like	192	2120	1	protein_coding	1	gi|1158832985|ref|XP_020325161.1|	gi|929078403|ref|XP_014049576.1|	99.28	138	1	0	10	147	55	192	2e-77	286	XP_020325161.1;XP_020351363.1;XP_020315804.1;XP_020315806.1;XP_020324224.1;XP_020328827.1;XP_020315805.1;XP_020342421.1	XP_020325161.1;XP_020351363.1;XP_020315804.1;XP_020315806.1;XP_020324224.1;XP_020328827.1;XP_020315805.1;XP_020342421.1	XP_020325161.1 ras-related C3 botulinum toxin substrate 1 [Oncorhynchus kisutch];XP_020351363.1 ras-related C3 botulinum toxin substrate 1 [Oncorhynchus kisutch];XP_020315804.1 ras-related C3 botulinum toxin substrate 1 [Oncorhynchus kisutch];XP_020315806.	0	0	0	0	0	0	0	0	0	0	0	0	0	0	0	0	0	0	0	0	0	4955400
XP_020325172.1	gene46835:106585385	XM_014171532.1	XP_014027007.1	LOC106585385	FALSE	FALSE	long-chain-fatty-acid--CoA ligase ACSBG2-like	774	3340	1	protein_coding	1	gi|1158860452|ref|XP_020325172.1|	gi|929299214|ref|XP_014027007.1|	95.74	775	32	1	1	775	1	774	0	1544	XP_020325172.1;XP_020325166.1	XP_020325172.1;XP_020325166.1	XP_020325172.1 long-chain-fatty-acid--CoA ligase ACSBG2-like [Oncorhynchus kisutch];XP_020325166.1 long-chain-fatty-acid--CoA ligase ACSBG2-like [Oncorhynchus kisutch]	0	0	0	0	0	0	0	0	0	0	0	0	0	0	0	0	0	0	0	0	0	0
XP_020325178.1	gene17252:106610322	XM_014209609.1	XP_014065084.1	LOC106610322	FALSE	FALSE	NADH dehydrogenase [ubiquinone] 1 beta subcomplex subunit 6-like	159	601	1	protein_coding	15	gi|1158833033|ref|XP_020325178.1|	gi|929107727|ref|XP_014065084.1|	99.21	127	1	0	1	127	33	159	8e-69	256	XP_020325178.1	XP_020325178.1	XP_020325178.1 NADH dehydrogenase [ubiquinone] 1 beta subcomplex subunit 6 [Oncorhynchus kisutch]	4912700	0	0	4719700	0	7224900	7769800	0	0	0	0	0	0	27700000	0	0	4499100	0	0	3904600	14800000	22700000
XP_020325185.1	gene8411:106602047	XM_014194496.1	XP_014049971.1	LOC106602047	FALSE	FALSE	ATP synthase subunit d%2C mitochondrial-like	161	783	1	protein_coding	2	gi|1158833047|ref|XP_020325185.1|	gi|929079179|ref|XP_014049971.1|	85.71	77	11	0	1	77	8	84	1e-34	143	XP_020325185.1	XP_020325185.1	XP_020325185.1 LOW QUALITY PROTEIN: ATP synthase subunit d, mitochondrial-like [Oncorhynchus kisutch]	0	0	0	0	0	0	0	0	0	0	0	0	23000000	0	20500000	0	0	0	0	0	0	0
XP_020325269.1	gene8771:106602332	XM_014194910.1	XP_014050385.1	LOC106602332	FALSE	FALSE	acidic leucine-rich nuclear phosphoprotein 32 family member B-like	340	1501	1	protein_coding	1	gi|1158833251|ref|XP_020325269.1|	gi|929079949|ref|XP_014050385.1|	74.02	254	47	4	2	255	106	340	4e-80	296	XP_020325269.1;XP_020325268.1;XP_020327721.1;XP_020327720.1;XP_020327719.1	XP_020325269.1;XP_020325268.1;XP_020327721.1;XP_020327720.1;XP_020327719.1	XP_020325269.1 acidic leucine-rich nuclear phosphoprotein 32 family member B-like isoform X2 [Oncorhynchus kisutch];XP_020325268.1 acidic leucine-rich nuclear phosphoprotein 32 family member B-like isoform X1 [Oncorhynchus kisutch];XP_020327721.1 acidic le	0	0	0	0	0	0	0	0	0	0	0	0	0	0	0	0	0	0	0	0	0	0
XP_020325340.1	gene36803:106575708	XM_014152357.1	XP_014007832.1	ipo5	FALSE	FALSE	importin 5	1093	4544	1	protein_coding	1	gi|1158833389|ref|XP_020325340.1|	gi|929262712|ref|XP_014007832.1|	67.77	512	146	6	79	580	395	897	0	657	XP_020325340.1	XP_020325340.1	XP_020325340.1 importin-5-like, partial [Oncorhynchus kisutch]	0	0	0	0	0	0	0	0	0	0	0	0	0	0	0	0	0	0	0	3384800	0	0
XP_020325398.1	gene80532:100286487	NM_001146426.1	NP_001139898.1	taldo	FALSE	TRUE	Transaldolase	327	1443	1	protein_coding	1	gi|1158833508|ref|XP_020325398.1|	gi|226443406|ref|NP_001139898.1|	97.56	205	5	0	21	225	65	269	6e-117	419	XP_020325398.1;XP_020325298.1	XP_020325398.1;XP_020325298.1	XP_020325398.1 transaldolase-like [Oncorhynchus kisutch];XP_020325298.1 transaldolase-like [Oncorhynchus kisutch]	0	0	0	0	0	0	0	0	0	0	0	0	0	0	0	0	0	0	0	0	0	0
XP_020325437.1	gene46798:106585420	XM_014171595.1	XP_014027070.1	LOC106585420	FALSE	FALSE	mitochondrial-processing peptidase subunit alpha-like	517	2822	1	protein_coding	3	gi|1158860525|ref|XP_020325437.1|	gi|929299345|ref|XP_014027070.1|	92.84	517	2	1	1	482	1	517	0	956	XP_020325437.1;XP_020345277.1;XP_020325431.1	XP_020325437.1;XP_020345277.1;XP_020325431.1	XP_020325437.1 mitochondrial-processing peptidase subunit alpha-like isoform X2 [Oncorhynchus kisutch];XP_020345277.1 mitochondrial-processing peptidase subunit alpha-like [Oncorhynchus kisutch];XP_020325431.1 mitochondrial-processing peptidase subunit alp	0	0	0	0	0	0	0	0	0	0	0	0	0	0	0	0	0	0	0	0	0	2019200
XP_020325448.1	gene16692:106609773	XM_014208782.1	XP_014064257.1	pmpcb	FALSE	FALSE	peptidase (mitochondrial processing) beta	489	1632	1	protein_coding	3	gi|1158833816|ref|XP_020325448.1|	gi|929106129|ref|XP_014064257.1|	99.59	483	2	0	1	483	7	489	0	1007	XP_020325448.1;XP_020325051.1	XP_020325448.1;XP_020325051.1	XP_020325448.1 mitochondrial-processing peptidase subunit beta-like [Oncorhynchus kisutch];XP_020325051.1 mitochondrial-processing peptidase subunit beta-like [Oncorhynchus kisutch]	0	0	0	0	0	0	0	0	0	0	0	0	0	0	0	0	0	0	0	0	1637100	2071200
XP_020325589.1	gene43332:106582185	XM_014165010.1	XP_014020485.1	LOC106582185	FALSE	FALSE	GRIP and coiled-coil domain-containing protein 2-like	1620	6612	1	protein_coding	12	gi|1158834092|ref|XP_020325589.1|	gi|929286896|ref|XP_014020485.1|	78.52	1178	203	12	649	1786	453	1620	0	1602	XP_020325589.1;XP_020325588.1;XP_020325587.1	XP_020325589.1;XP_020325588.1;XP_020325587.1	XP_020325589.1 GRIP and coiled-coil domain-containing protein 2-like isoform X3 [Oncorhynchus kisutch];XP_020325588.1 GRIP and coiled-coil domain-containing protein 2-like isoform X2 [Oncorhynchus kisutch];XP_020325587.1 GRIP and coiled-coil domain-contain	1080000000	337000000	283000000	207000000	220000000	0	0	222000000	617000000	0	702000000	1110000000	259000000	0	344000000	0	0	0	0	0	0	848000000
XP_020325663.1	gene2041:100196790	NM_001141812.1	NP_001135284.1	rd23a	FALSE	FALSE	UV excision repair protein RAD23 homolog A	387	1998	1	protein_coding	1	gi|1158834234|ref|XP_020325663.1|	gi|213512547|ref|NP_001135284.1|	97.67	387	8	1	1	386	1	387	0	654	XP_020325663.1	XP_020325663.1	XP_020325663.1 UV excision repair protein RAD23 homolog B-like [Oncorhynchus kisutch]	0	0	0	0	0	0	0	0	0	0	0	0	0	0	0	0	0	0	0	0	0	0
XP_020325729.1	gene40872:106579759	XM_014159923.1	XP_014015398.1	LOC106579759	FALSE	FALSE	glycogenin-1-like	341	1458	1	protein_coding	22	gi|1158834357|ref|XP_020325729.1|	gi|929277235|ref|XP_014015398.1|	91.14	350	22	1	1	350	1	341	0	665	XP_020325729.1	XP_020325729.1	XP_020325729.1 glycogenin-1-like [Oncorhynchus kisutch]	19100000	12900000	13700000	10800000	0	17500000	0	0	0	0	20200000	0	19400000	18000000	13600000	17200000	20800000	35100000	27200000	27900000	10400000	19400000
XP_020325943.1	gene17536:106610596	XM_014209991.1	XP_014065466.1	LOC106610596	FALSE	FALSE	bifunctional glutamate/proline--tRNA ligase-like	1653	5783	1	protein_coding	24	gi|1158834769|ref|XP_020325943.1|	gi|929108446|ref|XP_014065466.1|	97.7	1655	34	2	1	1653	1	1653	0	3268	XP_020325943.1;XP_020344943.1;XP_020344942.1	XP_020325943.1	XP_020325943.1 bifunctional glutamate/proline--tRNA ligase-like [Oncorhynchus kisutch]	13600000	30100000	28800000	19300000	0	28000000	0	30400000	0	22600000	0	22500000	17400000	18500000	22200000	25200000	27600000	24600000	28100000	19700000	21800000	23000000
XP_020326239.1	gene33835:106572679	XM_014147064.1	XP_014002539.1	LOC106572679	FALSE	FALSE	proliferation-associated protein 2G4-like	398	2739	1	protein_coding	0	gi|1158835310|ref|XP_020326239.1|	gi|929252530|ref|XP_014002539.1|	98.49	398	6	0	1	398	1	398	0	808	XP_020326239.1	XP_020326239.1	XP_020326239.1 proliferation-associated protein 2G4-like [Oncorhynchus kisutch]	0	0	0	0	0	0	0	0	0	0	0	0	0	0	0	0	0	0	0	0	0	0
XP_020326243.1	gene28155:106567051	XM_014135884.1	XP_013991359.1	LOC106567051	FALSE	FALSE	40S ribosomal protein S26-like	116	508	1	protein_coding	1	gi|1158835318|ref|XP_020326243.1|	gi|929229685|ref|XP_013991359.1|	99.14	116	1	0	1	116	1	116	7e-62	233	XP_020326243.1	XP_020326243.1	XP_020326243.1 40S ribosomal protein S26 [Oncorhynchus kisutch]	0	0	0	0	0	0	0	0	0	0	0	0	0	0	0	0	0	0	0	0	0	0
XP_020326280.1	gene23641:106562798	XM_014127814.1	XP_013983289.1	fsd2	FALSE	TRUE	fibronectin type III and SPRY domain containing 2	525	1931	1	protein_coding	2	gi|1158835386|ref|XP_020326280.1|	gi|929144114|ref|XP_013983289.1|	66.78	605	62	8	162	717	1	515	0	745	XP_020326280.1	XP_020326280.1	XP_020326280.1 LOW QUALITY PROTEIN: fibronectin type III and SPRY domain-containing protein 2-like [Oncorhynchus kisutch]	0	0	0	0	0	0	0	0	0	0	0	0	0	0	0	0	0	0	0	0	0	1266500
XP_020326286.1	gene49045:106587817	XM_014176463.1	XP_014031938.1	LOC106587817	FALSE	FALSE	hyaluronan and proteoglycan link protein 3-like	366	2345	1	protein_coding	2	gi|1158835397|ref|XP_020326286.1|	gi|929308632|ref|XP_014031937.1|	95.88	340	13	1	7	346	25	363	0	677	XP_020326286.1;XP_020344223.1	XP_020326286.1	XP_020326286.1 LOW QUALITY PROTEIN: hyaluronan and proteoglycan link protein 3-like, partial [Oncorhynchus kisutch]	0	0	0	0	0	0	0	0	0	0	0	0	0	0	0	0	0	0	0	0	0	3727600
XP_020326314.1	gene15362:106608508	XM_014206454.1	XP_014061929.1	LOC106608508	FALSE	FALSE	fatty acid-binding protein%2C intestinal-like	132	1710	1	protein_coding	2	gi|1158835450|ref|XP_020326314.1|	gi|929101734|ref|XP_014061929.1|	97.73	132	3	0	1	132	1	132	3e-71	265	XP_020326314.1	XP_020326314.1	XP_020326314.1 fatty acid-binding protein, intestinal-like [Oncorhynchus kisutch]	0	0	0	0	0	0	0	0	0	0	0	0	0	4956800	0	0	0	0	0	0	0	0
XP_020326420.1	gene10935:100196005	NM_001141034.1	NP_001134506.1	psd10	FALSE	FALSE	26S proteasome non-ATPase regulatory subunit 10	229	1368	1	protein_coding	1	gi|1158835646|ref|XP_020326420.1|	gi|213514232|ref|NP_001134506.1|	96.94	229	7	0	1	229	1	229	2e-128	457	XP_020326420.1	XP_020326420.1	XP_020326420.1 26S proteasome non-ATPase regulatory subunit 10 [Oncorhynchus kisutch]	0	0	0	0	0	0	0	0	0	0	0	0	0	0	0	0	0	0	0	0	0	0
XP_020326450.1	gene10500:106603948	XM_014198203.1	XP_014053678.1	LOC106603948	FALSE	FALSE	heat shock protein beta-1-like	234	1856	1	protein_coding	7	gi|1158835702|ref|XP_020326450.1|	gi|929086140|ref|XP_014053678.1|	95.65	230	10	0	1	230	1	230	2e-127	454	XP_020326450.1	XP_020326450.1	XP_020326450.1 LOW QUALITY PROTEIN: heat shock protein beta-1-like [Oncorhynchus kisutch]	0	0	0	0	0	0	13100000	13700000	0	15400000	0	14100000	13900000	26200000	17100000	0	0	0	0	0	0	0
XP_020326466.1	gene7950:106601579	XM_014193888.1	XP_014049363.1	LOC106601579	FALSE	FALSE	serine/threonine-protein phosphatase alpha-2 isoform-like	332	1937	1	protein_coding	2	gi|1158835731|ref|XP_020326466.1|	gi|929077986|ref|XP_014049363.1|	99.37	317	2	0	30	346	16	332	0	653	XP_020326466.1;XP_020309506.1	XP_020326466.1;XP_020309506.1	XP_020326466.1 serine/threonine-protein phosphatase alpha-2 isoform-like [Oncorhynchus kisutch];XP_020309506.1 serine/threonine-protein phosphatase alpha-2 isoform-like [Oncorhynchus kisutch]	0	0	0	0	0	0	0	0	0	0	0	0	0	0	0	0	0	0	0	0	3189000	3647200
XP_020326682.1	gene12213:106605558	XM_014201344.1	XP_014056819.1	LOC106605558	FALSE	FALSE	platelet-activating factor acetylhydrolase IB subunit gamma-like	240	1959	1	protein_coding	1	gi|1158836139|ref|XP_020326682.1|	gi|929092116|ref|XP_014056820.1|	96.48	199	7	0	1	199	40	238	8e-110	394	XP_020326682.1;XP_020359853.1;XP_020326681.1;XP_020326678.1;XP_020359845.1;XP_020326677.1;XP_020359835.1;XP_020359827.1	XP_020326682.1;XP_020359853.1;XP_020326681.1;XP_020326678.1;XP_020359845.1;XP_020326677.1;XP_020359835.1;XP_020359827.1	XP_020326682.1 platelet-activating factor acetylhydrolase IB subunit gamma-like isoform X3 [Oncorhynchus kisutch];XP_020359853.1 platelet-activating factor acetylhydrolase IB subunit gamma-like isoform X4 [Oncorhynchus kisutch];XP_020326681.1 platelet-acti	0	0	0	0	0	0	0	0	0	0	0	0	0	0	0	0	0	0	0	0	0	0
XP_020326710.1	gene58447:106596259	XM_014187568.1	XP_014043043.1	LOC106596259	FALSE	FALSE	NADH dehydrogenase [ubiquinone] 1 beta subcomplex subunit 10-like	177	727	1	protein_coding	17	gi|1158836191|ref|XP_020326710.1|	gi|929322653|ref|XP_014043043.1|	93.71	143	6	1	1	140	27	169	1e-75	280	XP_020326710.1	XP_020326710.1	XP_020326710.1 LOW QUALITY PROTEIN: NADH dehydrogenase [ubiquinone] 1 beta subcomplex subunit 10 [Oncorhynchus kisutch]	9576700	9600800	9751400	8291700	10200000	7516300	11000000	0	0	0	0	0	5956000	16600000	4645300	0	0	0	0	0	0	6800100
XP_020326717.1	gene64734:100194589	XM_014185032.1	XP_014040507.1	rpl3l	FALSE	FALSE	ribosomal protein L3-like	409	1587	1	protein_coding	21	gi|1158836204|ref|XP_020326717.1|	gi|213515418|ref|NP_001133147.1|	97.91	383	7	1	1	383	25	406	0	724	XP_020326717.1	XP_020326717.1	XP_020326717.1 LOW QUALITY PROTEIN: 60S ribosomal protein L3-like, partial [Oncorhynchus kisutch]	24700000	25700000	46500000	19700000	14200000	34100000	15800000	29400000	0	20600000	0	0	0	0	27400000	18900000	34500000	30300000	34200000	27700000	23200000	16100000
XP_020326749.1	gene37506:106576396	XM_014153538.1	XP_014009013.1	LOC106576396	FALSE	FALSE	ubiquitin-conjugating enzyme E2 N-like	154	1842	1	protein_coding	25	gi|1158836263|ref|XP_020326749.1|	gi|929264984|ref|XP_014009013.1|	100	154	0	0	1	154	1	154	6e-87	317	XP_020326749.1	XP_020326749.1	XP_020326749.1 ubiquitin-conjugating enzyme E2 N-like [Oncorhynchus kisutch]	19800000	19500000	14900000	21800000	23100000	5215800	34500000	23200000	16700000	10100000	17200000	18000000	21600000	19700000	23600000	9130900	8636800	0	0	0	11300000	25100000
XP_020326788.1	gene5388:106593495	XM_014184826.1	XP_014040301.1	LOC106593495	FALSE	FALSE	A-kinase anchor protein 8-like	367	2475	1	protein_coding	1	gi|1158836333|ref|XP_020326788.1|	gi|929069977|ref|XP_014040309.1|	88.8	125	13	1	294	417	1	125	3e-62	238	XP_020326788.1	XP_020326788.1	XP_020326788.1 LOW QUALITY PROTEIN: A-kinase anchor protein 8-like [Oncorhynchus kisutch]	0	0	0	0	0	0	0	0	0	0	0	0	0	0	0	0	0	0	0	0	0	0
XP_020326809.1	gene42717:100195773	NM_001140802.1	NP_001134274.1	nduc2	FALSE	FALSE	NADH dehydrogenase 1 subunit C2	109	578	1	protein_coding	1	gi|1158836375|ref|XP_020326809.1|	gi|213513786|ref|NP_001134274.1|	98.17	109	2	0	1	109	1	109	2e-60	228	XP_020326809.1	XP_020326809.1	XP_020326809.1 NADH dehydrogenase [ubiquinone] 1 subunit C2-like [Oncorhynchus kisutch]	0	0	0	0	0	0	0	0	0	0	0	0	0	0	0	0	0	0	0	0	0	0
XP_020326849.1	gene37576:100380729	XM_014153685.1	XP_014009160.1	snd1	FALSE	TRUE	staphylococcal nuclease and tudor domain containing 1	962	4502	1	protein_coding	1	gi|1158836451|ref|XP_020326849.1|	gi|929265251|ref|XP_014009160.1|	92.94	581	20	3	4	583	86	646	0	1103	XP_020326849.1;XP_020328441.1	XP_020326849.1;XP_020328441.1	XP_020326849.1 staphylococcal nuclease domain-containing protein 1-like, partial [Oncorhynchus kisutch];XP_020328441.1 staphylococcal nuclease domain-containing protein 1-like [Oncorhynchus kisutch]	0	0	0	0	0	0	0	0	0	0	0	0	0	0	0	0	4164600	0	0	0	0	0
XP_020326857.1	gene16566:106609652	XM_014208616.1	XP_014064091.1	LOC106609652	FALSE	TRUE	voltage-dependent calcium channel subunit alpha-2/delta-1-like	462	1528	1	protein_coding	4	gi|1158836468|ref|XP_020326857.1|	gi|929105821|ref|XP_014064091.1|	94.68	94	4	1	18	111	289	381	1e-47	186	XP_020326857.1	XP_020326857.1	XP_020326857.1 voltage-dependent calcium channel subunit alpha-2/delta-1-like, partial [Oncorhynchus kisutch]	0	1974500	0	0	0	0	0	0	0	0	0	0	0	0	0	0	0	0	0	0	0	0
XP_020326881.1	gene16081:106609240	XM_014207794.1	XP_014063269.1	LOC106609240	FALSE	FALSE	aldose reductase-like	316	2207	1	protein_coding	1	gi|1158836520|ref|XP_020326881.1|	gi|929104273|ref|XP_014063269.1|	92.09	139	11	0	15	153	178	316	8e-74	274	XP_020326881.1	XP_020326881.1	XP_020326881.1 aldo-keto reductase family 1 member B10-like [Oncorhynchus kisutch]	0	0	0	0	0	0	0	0	0	0	0	0	0	0	0	0	0	0	0	0	0	0
XP_020326919.1	gene39182:106578072	XM_014156650.1	XP_014012125.1	cct7	FALSE	FALSE	chaperonin containing TCP1%2C subunit 7 (eta)	545	2745	1	protein_coding	19	gi|1158836620|ref|XP_020326919.1|	gi|929270951|ref|XP_014012125.1|	99.82	545	1	0	1	545	1	545	0	1123	XP_020326919.1	XP_020326919.1	XP_020326919.1 T-complex protein 1 subunit eta [Oncorhynchus kisutch]	12700000	21900000	15300000	17100000	0	19100000	0	0	0	0	0	0	0	0	21900000	25400000	18600000	36200000	37100000	21000000	29200000	14000000
XP_020326937.1	gene30838:106569723	XM_014141295.1	XP_013996770.1	LOC106569723	FALSE	FALSE	elongation factor 1-delta-like	254	991	1	protein_coding	15	gi|1158836658|ref|XP_020326937.1|	gi|929241587|ref|XP_013996770.1|	96.35	137	4	1	1	137	1	136	2e-73	273	XP_020326937.1	XP_020326937.1	XP_020326937.1 elongation factor 1-delta-like [Oncorhynchus kisutch]	4497300	3670000	16100000	2345700	1819900	21400000	3216900	5175000	0	0	0	0	4241800	0	8132000	0	7655200	4299200	0	5564100	0	5563000
XP_020326940.1	gene30834:100196580	NM_001141609.1	NP_001135081.1	rl37a	FALSE	FALSE	60S ribosomal protein L37a	92	880	1	protein_coding	0	gi|1158836663|ref|XP_020326940.1|	gi|213511444|ref|NP_001135081.1|	100	68	0	0	1	68	25	92	7e-34	140	XP_020326940.1;XP_020326939.1;XP_020318460.1	XP_020326940.1;XP_020326939.1;XP_020318460.1	XP_020326940.1 putative 60S ribosomal protein L37a isoform X2 [Oncorhynchus kisutch];XP_020326939.1 putative 60S ribosomal protein L37a isoform X1 [Oncorhynchus kisutch];XP_020318460.1 putative 60S ribosomal protein L37a, partial [Oncorhynchus kisutch]	0	0	0	0	0	0	0	0	0	0	0	0	0	0	0	0	0	0	0	0	0	0
XP_020326965.1	gene54206:100196649	NM_001141678.1	NP_001135150.1	pmm2	FALSE	TRUE	phosphomannomutase 2	249	1694	1	protein_coding	1	gi|1158836758|ref|XP_020326965.1|	gi|213512861|ref|NP_001135150.1|	97.58	165	4	0	3	167	62	226	6e-93	338	XP_020326965.1	XP_020326965.1	XP_020326965.1 phosphomannomutase 2-like, partial [Oncorhynchus kisutch]	0	0	0	0	0	5918400	0	0	0	0	0	0	0	0	0	0	0	0	0	0	0	0
XP_020326978.1	gene10948:100194649	NM_001245841.1	NP_001232770.1	LOC100194649	FALSE	FALSE	ribosomal protein L26	145	508	1	protein_coding	3	gi|1158836780|ref|XP_020326978.1|	gi|350606227|ref|NP_001232770.1|	100	145	0	0	1	145	1	145	6e-79	291	XP_020326978.1;XP_020326415.1	XP_020326978.1;XP_020326415.1	XP_020326978.1 60S ribosomal protein L26 [Oncorhynchus kisutch];XP_020326415.1 60S ribosomal protein L26 [Oncorhynchus kisutch]	0	0	0	0	0	0	0	0	0	0	0	0	0	0	0	0	0	0	0	0	0	0
XP_020326988.1	gene16458:106609570	XM_014208519.1	XP_014063994.1	LOC106609570	FALSE	FALSE	troponin I%2C slow skeletal muscle-like	191	1574	1	protein_coding	1	gi|1158836799|ref|XP_020326988.1|	gi|929105630|ref|XP_014063994.1|	99.48	191	1	0	1	191	1	191	1e-106	383	XP_020326988.1;XP_020326987.1	XP_020326988.1;XP_020326987.1	XP_020326988.1 troponin I, slow skeletal muscle-like isoform X2 [Oncorhynchus kisutch];XP_020326987.1 troponin I, slow skeletal muscle-like isoform X1 [Oncorhynchus kisutch]	0	0	0	0	0	0	0	0	0	0	0	0	0	0	0	0	0	0	0	0	0	0
XP_020327010.1	gene46621:106585571	XM_014171943.1	XP_014027418.1	LOC106585571	FALSE	FALSE	beta-centractin-like	376	2302	1	protein_coding	12	gi|1158860926|ref|XP_020327010.1|	gi|929300004|ref|XP_014027418.1|	100	376	0	0	1	376	1	376	0	776	XP_020327010.1;XP_020320797.1;XP_020314007.1;XP_020327015.1;XP_020345501.1	XP_020327010.1;XP_020320797.1;XP_020314007.1;XP_020327015.1;XP_020345501.1	XP_020327010.1 beta-centractin-like isoform X1 [Oncorhynchus kisutch];XP_020320797.1 beta-centractin-like [Oncorhynchus kisutch];XP_020314007.1 beta-centractin-like [Oncorhynchus kisutch];XP_020327015.1 beta-centractin-like isoform X2 [Oncorhynchus kisutch	0	0	5539800	0	0	0	0	0	0	0	0	0	0	0	0	6693300	5759500	6429500	6517400	6363400	0	6353500
XP_020327090.1	gene15637:106608746	XM_014206856.1	XP_014062331.1	ndufs2	FALSE	FALSE	NADH dehydrogenase (ubiquinone) Fe-S protein 2%2C 49kDa (NADH-coenzyme Q reductase)	466	1632	1	protein_coding	3	gi|1158836987|ref|XP_020327090.1|	gi|929102503|ref|XP_014062331.1|	100	466	0	0	1	466	1	466	0	976	XP_020327090.1	XP_020327090.1	XP_020327090.1 NADH dehydrogenase [ubiquinone] iron-sulfur protein 2, mitochondrial [Oncorhynchus kisutch]	0	0	0	0	0	0	0	0	0	0	0	0	0	0	0	7597300	6749900	0	0	0	0	0
XP_020327099.1	gene15670:106608729	XM_014206830.1	XP_014062305.1	LOC106608729	FALSE	FALSE	fragile X mental retardation syndrome-related protein 1-like	682	5183	1	protein_coding	12	gi|1158837005|ref|XP_020327099.1|	gi|929102457|ref|XP_014062306.1|	98.52	677	10	0	1	677	1	677	0	1365	XP_020327099.1;XP_020327098.1;XP_020359749.1;XP_020359748.1;XP_020359747.1;XP_020357753.1;XP_020357752.1;XP_020357751.1;XP_020307925.1;XP_020307924.1;XP_020357750.1;XP_020357749.1;XP_020357748.1	XP_020327099.1;XP_020327098.1;XP_020359749.1;XP_020359748.1;XP_020359747.1	XP_020327099.1 fragile X mental retardation syndrome-related protein 1-like isoform X2 [Oncorhynchus kisutch];XP_020327098.1 fragile X mental retardation syndrome-related protein 1-like isoform X1 [Oncorhynchus kisutch];XP_020359749.1 fragile X mental reta	0	6943700	0	0	0	0	0	0	0	0	0	0	0	0	0	18700000	8815400	8166500	11800000	8168800	15500000	9969800
XP_020327241.1	gene19236:100380717	XM_014213201.1	XP_014068676.1	LOC100380717	FALSE	FALSE	heat shock 70 kDa protein 4	855	3375	1	protein_coding	0	gi|1158837274|ref|XP_020327241.1|	gi|929114522|ref|XP_014068675.1|	98.25	855	10	2	1	850	1	855	0	1731	XP_020327241.1;XP_020327240.1;XP_020327239.1;XP_020327238.1	XP_020327241.1;XP_020327240.1;XP_020327239.1;XP_020327238.1	XP_020327241.1 heat shock 70 kDa protein 4-like isoform X4 [Oncorhynchus kisutch];XP_020327240.1 heat shock 70 kDa protein 4-like isoform X3 [Oncorhynchus kisutch];XP_020327239.1 heat shock 70 kDa protein 4-like isoform X2 [Oncorhynchus kisutch];XP_0203272	0	0	0	0	0	0	0	0	0	0	0	0	0	0	0	0	0	0	0	0	0	0
XP_020327244.1	gene10867:106604229	XM_014198692.1	XP_014054167.1	LOC106604229	FALSE	FALSE	cytochrome b-c1 complex subunit 8-like	82	542	1	protein_coding	0	gi|1158837283|ref|XP_020327244.1|	gi|929087106|ref|XP_014054166.1|	100	82	0	0	1	82	1	82	1e-44	176	XP_020327244.1;XP_020326205.1;XP_020326204.1	XP_020327244.1;XP_020326205.1;XP_020326204.1	XP_020327244.1 cytochrome b-c1 complex subunit 8-like [Oncorhynchus kisutch];XP_020326205.1 cytochrome b-c1 complex subunit 8-like [Oncorhynchus kisutch];XP_020326204.1 cytochrome b-c1 complex subunit 8-like [Oncorhynchus kisutch]	0	0	0	0	0	0	0	0	0	0	0	0	0	0	0	0	0	0	0	0	0	0
XP_020327266.1	gene21406:106560596	XM_014123633.1	XP_013979108.1	lmnb2	FALSE	FALSE	lamin B2	574	5191	1	protein_coding	1	gi|1158837320|ref|XP_020327266.1|	gi|929122960|ref|XP_013979108.1|	98.43	574	9	0	1	574	1	574	0	1145	XP_020327266.1;XP_020331803.1;XP_020331802.1;XP_020331801.1	XP_020327266.1	XP_020327266.1 lamin-B2 [Oncorhynchus kisutch]	0	0	0	0	0	0	0	0	0	0	0	0	0	0	0	0	0	0	0	0	0	0
XP_020327366.1	gene39423:106578327	XM_014157018.1	XP_014012493.1	LOC106578327	FALSE	FALSE	eukaryotic translation initiation factor 3 subunit C	1028	3627	1	protein_coding	5	gi|1158837517|ref|XP_020327366.1|	gi|929271703|ref|XP_014012497.1|	98.95	948	8	2	1	946	1	948	0	1699	XP_020327366.1;XP_020327365.1	XP_020327366.1;XP_020327365.1	XP_020327366.1 eukaryotic translation initiation factor 3 subunit C-like isoform X2 [Oncorhynchus kisutch];XP_020327365.1 eukaryotic translation initiation factor 3 subunit C-like isoform X1 [Oncorhynchus kisutch]	0	0	0	0	0	0	0	0	0	0	0	0	0	0	0	4788600	4201400	0	0	0	4194300	0
XP_020327507.1	gene36508:106575427	XM_014151927.1	XP_014007402.1	LOC106575427	FALSE	FALSE	receptor expression-enhancing protein 6-like	185	1621	1	protein_coding	1	gi|1158837777|ref|XP_020327507.1|	gi|929261873|ref|XP_014007402.1|	97.3	185	5	0	1	185	1	185	1e-103	374	XP_020327507.1	XP_020327507.1	XP_020327507.1 receptor expression-enhancing protein 6-like isoform X1 [Oncorhynchus kisutch]	0	0	0	0	0	0	0	0	0	0	0	0	0	0	0	0	0	0	0	0	0	0
XP_020327524.1	gene10958:100380413	XM_014198833.1	XP_014054308.1	hnrh1	FALSE	FALSE	Heterogeneous nuclear ribonucleoprotein H	407	2192	1	protein_coding	11	gi|1158837810|ref|XP_020327524.1|	gi|929087379|ref|XP_014054309.1|	98.16	380	7	0	1	380	1	380	0	767	XP_020327524.1;XP_020308696.1;XP_020308694.1;XP_020327523.1;XP_020327522.1;XP_020341585.1;XP_020341584.1;XP_020320168.1;XP_020320167.1;XP_020341583.1;XP_020320166.1;XP_020320165.1;XP_020341582.1	XP_020327524.1;XP_020308696.1;XP_020308694.1;XP_020327523.1;XP_020327522.1	XP_020327524.1 heterogeneous nuclear ribonucleoprotein H-like isoform X3 [Oncorhynchus kisutch];XP_020308696.1 heterogeneous nuclear ribonucleoprotein H-like isoform X2 [Oncorhynchus kisutch];XP_020308694.1 heterogeneous nuclear ribonucleoprotein H-like is	5625800	4249500	9498000	6720300	0	8367900	0	0	0	0	0	0	4506000	0	4131700	7486400	0	0	0	0	0	4901600
XP_020327747.1	gene36050:106574979	XM_014151114.1	XP_014006589.1	LOC106574979	FALSE	TRUE	dystrophin-like	3083	9428	1	protein_coding	2	gi|1158838233|ref|XP_020327747.1|	gi|929260269|ref|XP_014006589.1|	78.32	226	36	3	18	230	2096	2321	3e-93	340	XP_020327747.1	XP_020327747.1	XP_020327747.1 dystrophin-like [Oncorhynchus kisutch]	0	0	0	0	0	0	0	0	0	0	0	0	0	0	0	0	0	0	0	0	0	2283100
XP_020327749.1	gene36050:106574979	XM_014151114.1	XP_014006589.1	LOC106574979	FALSE	TRUE	dystrophin-like	3083	9428	1	protein_coding	3	gi|1158838235|ref|XP_020327749.1|	gi|929260269|ref|XP_014006589.1|	93.33	450	4	2	1	450	2428	2851	0	895	XP_020327749.1	XP_020327749.1	XP_020327749.1 dystrophin-like, partial [Oncorhynchus kisutch]	0	0	0	0	0	0	0	0	0	0	0	0	0	0	0	0	0	0	0	0	0	0
XP_020327750.1	gene36050:106574979	XM_014151114.1	XP_014006589.1	LOC106574979	FALSE	TRUE	dystrophin-like	3083	9428	1	protein_coding	1	gi|1158838237|ref|XP_020327750.1|	gi|929260269|ref|XP_014006589.1|	97.76	134	3	0	1	134	1896	2029	1e-72	270	XP_020327750.1	XP_020327750.1	XP_020327750.1 dystrophin-like, partial [Oncorhynchus kisutch]	0	0	0	0	0	0	0	0	0	0	0	0	0	0	0	0	0	0	0	0	0	0
XP_020327900.1	gene48220:106587004	XM_014174789.1	XP_014030264.1	LOC106587004	FALSE	FALSE	far upstream element-binding protein 3-like	645	3858	1	protein_coding	3	gi|1158838514|ref|XP_020327900.1|	gi|929305494|ref|XP_014030269.1|	87.48	551	17	1	1	499	1	551	0	932	XP_020327900.1;XP_020331206.1;XP_020331205.1;XP_020331204.1;XP_020327899.1;XP_020327898.1;XP_020327897.1	XP_020327900.1;XP_020331206.1;XP_020331205.1;XP_020331204.1;XP_020327899.1;XP_020327898.1;XP_020327897.1	XP_020327900.1 far upstream element-binding protein 3-like isoform X4 [Oncorhynchus kisutch];XP_020331206.1 far upstream element-binding protein 3-like isoform X3 [Oncorhynchus kisutch];XP_020331205.1 far upstream element-binding protein 3-like isoform X2	0	0	0	0	0	0	0	0	0	0	0	0	0	0	0	0	0	0	0	0	0	1914100
XP_020328054.1	gene14411:106607642	XM_014204788.1	XP_014060263.1	LOC106607642	FALSE	FALSE	creatine kinase B-type-like	381	1693	1	protein_coding	2	gi|1158838804|ref|XP_020328054.1|	gi|929098507|ref|XP_014060263.1|	98.69	381	5	0	1	381	1	381	0	785	XP_020328054.1	XP_020328054.1	XP_020328054.1 creatine kinase B-type [Oncorhynchus kisutch]	0	0	0	0	0	0	17000000	0	0	0	0	0	0	0	0	0	0	0	0	0	0	0
XP_020328066.1	gene13143:106606491	XM_014202720.1	XP_014058195.1	LOC106606491	FALSE	TRUE	sarcalumenin-like	484	3076	1	protein_coding	1	gi|1158838828|ref|XP_020328066.1|	gi|929094735|ref|XP_014058195.1|	98.97	484	5	0	1	484	1	484	0	994	XP_020328066.1	XP_020328066.1	XP_020328066.1 sarcalumenin isoform X1 [Oncorhynchus kisutch]	0	0	0	0	0	0	0	0	0	0	0	0	0	0	0	0	0	0	0	0	0	0
XP_020328079.1	gene46526:106585259	XM_014171270.1	XP_014026745.1	LOC106585259	FALSE	FALSE	ankyrin-1-like	2050	7675	1	protein_coding	10	gi|1158861203|ref|XP_020328079.1|	gi|929298749|ref|XP_014026763.1|	96.64	149	4	1	1	148	1	149	2e-69	260	XP_020328079.1	XP_020328079.1	XP_020328079.1 ankyrin-1-like [Oncorhynchus kisutch]	0	4585000	0	0	3548300	0	0	0	0	0	0	0	0	0	0	5814300	5536200	0	0	3884400	15100000	14500000
XP_020328132.1	gene34973:100194946	NM_001139975.1	NP_001133447.1	dnpep	FALSE	TRUE	aspartyl aminopeptidase	475	1684	1	protein_coding	7	gi|1158838967|ref|XP_020328132.1|	gi|213512925|ref|NP_001133447.1|	98.72	470	6	0	1	470	6	475	0	971	XP_020328132.1	XP_020328132.1	XP_020328132.1 LOW QUALITY PROTEIN: aspartyl aminopeptidase-like [Oncorhynchus kisutch]	0	0	0	0	0	0	0	0	0	0	0	0	0	0	0	4660000	4363600	5766100	4261800	0	3994100	3981900
XP_020328146.1	gene71830:106595636	XM_014187002.1	XP_014042477.1	LOC106595636	FALSE	TRUE	methylthioribose-1-phosphate isomerase	353	1698	1	protein_coding	12	gi|1158838990|ref|XP_020328146.1|	gi|929330765|ref|XP_014042477.1|	87.97	349	32	5	1	345	1	343	1e-171	601	XP_020328146.1	XP_020328146.1	XP_020328146.1 LOW QUALITY PROTEIN: methylthioribose-1-phosphate isomerase, partial [Oncorhynchus kisutch]	7783000	5213500	0	7997200	7512300	4203000	0	0	0	0	0	0	0	0	3898600	4556400	0	0	6608000	0	0	3895200
XP_020328196.1	gene46516:106584973	XM_014170655.1	XP_014026130.1	LOC106584973	FALSE	FALSE	AP-1 complex subunit beta-1	1026	5117	1	protein_coding	1	gi|1158861233|ref|XP_020328196.1|	gi|929297554|ref|XP_014026135.1|	98.54	889	13	0	56	944	2	890	0	1799	XP_020328196.1;XP_020345662.1;XP_020328190.1;XP_020328185.1;XP_020345661.1;XP_020328178.1;XP_020328171.1	XP_020328196.1;XP_020345662.1;XP_020328190.1;XP_020328185.1;XP_020345661.1;XP_020328178.1;XP_020328171.1	XP_020328196.1 AP-1 complex subunit beta-1 isoform X4 [Oncorhynchus kisutch];XP_020345662.1 AP-1 complex subunit beta-1 isoform X2 [Oncorhynchus kisutch];XP_020328190.1 AP-1 complex subunit beta-1 isoform X3 [Oncorhynchus kisutch];XP_020328185.1 AP-1 compl	0	0	0	0	0	0	0	0	0	0	0	0	0	0	0	0	0	0	0	0	0	0
XP_020328267.1	gene10606:106604042	XM_014198383.1	XP_014053858.1	LOC106604042	FALSE	FALSE	superoxide dismutase [Cu-Zn]-like	154	548	1	protein_coding	10	gi|1158839214|ref|XP_020328267.1|	gi|929086508|ref|XP_014053858.1|	88.31	154	18	0	1	154	1	154	5e-75	278	XP_020328267.1	XP_020328267.1	XP_020328267.1 superoxide dismutase [Cu-Zn]-like [Oncorhynchus kisutch]	0	0	0	0	0	0	24500000	34800000	27700000	24200000	24200000	23900000	0	0	32600000	0	0	0	0	0	0	12100000
XP_020328333.1	gene10843:106604203	XM_014198640.1	XP_014054115.1	LOC106604203	FALSE	FALSE	transmembrane emp24 domain-containing protein 9-like	223	2407	1	protein_coding	1	gi|1158839343|ref|XP_020328333.1|	gi|929087009|ref|XP_014054115.1|	98.21	223	4	0	1	223	1	223	9e-129	457	XP_020328333.1;XP_020326183.1	XP_020328333.1;XP_020326183.1	XP_020328333.1 transmembrane emp24 domain-containing protein 9-like [Oncorhynchus kisutch];XP_020326183.1 transmembrane emp24 domain-containing protein 9-like [Oncorhynchus kisutch]	0	0	0	0	0	0	0	0	0	0	0	0	0	0	0	0	0	0	0	0	0	0
XP_020328343.1	gene25318:100196745	XM_014130565.1	XP_013986040.1	xpnpep1	FALSE	FALSE	X-prolyl aminopeptidase (aminopeptidase P) 1%2C soluble	626	2429	1	protein_coding	1	gi|1158839368|ref|XP_020328343.1|	gi|213514230|ref|NP_001135239.1|	98.18	604	11	0	1	604	23	626	0	1241	XP_020328343.1	XP_020328343.1	XP_020328343.1 xaa-Pro aminopeptidase 1 [Oncorhynchus kisutch]	0	0	0	0	0	0	0	0	0	0	0	0	0	0	0	0	0	0	0	0	0	0
XP_020328366.1	gene44993:106583744	XM_014168286.1	XP_014023761.1	LOC106583744	FALSE	FALSE	protein SSUH2 homolog	369	3887	1	protein_coding	1	gi|1158839413|ref|XP_020328366.1|	gi|929293033|ref|XP_014023761.1|	95.39	369	17	0	1	369	1	369	0	699	XP_020328366.1	XP_020328366.1	XP_020328366.1 protein SSUH2 homolog [Oncorhynchus kisutch]	0	0	0	0	0	0	0	0	0	0	0	0	0	0	0	0	0	0	0	0	0	0
XP_020328420.1	gene48131:106586883	XM_014174610.1	XP_014030085.1	LOC106586883	FALSE	FALSE	hemopexin-like	448	2015	1	protein_coding	18	gi|1158839521|ref|XP_020328420.1|	gi|929305106|ref|XP_014030085.1|	92.09	215	17	0	18	232	42	256	2e-108	390	XP_020328420.1	XP_020328420.1	XP_020328420.1 hemopexin-like [Oncorhynchus kisutch]	82700000	0	11700000	27000000	45700000	14300000	0	0	0	0	13900000	6507900	10500000	8875200	6001300	0	2682300	11300000	0	0	12700000	23600000
XP_020328504.1	gene13455:100196130	NM_001141159.2	NP_001134631.1	leg	FALSE	FALSE	Beta-galactoside-binding lectin	134	900	1	protein_coding	11	gi|1158839683|ref|XP_020328504.1|	gi|213511612|ref|NP_001134631.1|	96.27	134	5	0	1	134	1	134	8e-74	273	XP_020328504.1;XP_020328503.1	XP_020328504.1;XP_020328503.1	XP_020328504.1 beta-galactoside-binding lectin-like [Oncorhynchus kisutch];XP_020328503.1 beta-galactoside-binding lectin-like, partial [Oncorhynchus kisutch]	8859100	0	0	0	18300000	0	27400000	0	0	0	0	0	14000000	0	0	0	0	0	0	0	0	21400000
XP_020328567.1	gene68548:106592348	XM_014183684.1	XP_014039159.1	ndufv2	FALSE	TRUE	NADH dehydrogenase (ubiquinone) flavoprotein 2%2C 24kDa	244	906	1	protein_coding	1	gi|1158839806|ref|XP_020328567.1|	gi|929328683|ref|XP_014039159.1|	93.83	243	15	0	1	243	1	243	2e-136	484	XP_020328567.1	XP_020328567.1	XP_020328567.1 NADH dehydrogenase [ubiquinone] flavoprotein 2, mitochondrial [Oncorhynchus kisutch]	0	0	0	0	0	0	0	0	0	0	0	0	0	0	0	0	0	0	0	0	0	0
XP_020328571.1	gene15073:106608253	XM_014206098.1	XP_014061573.1	LOC106608253	FALSE	FALSE	ryanodine receptor 3-like	4850	14890	1	protein_coding	1	gi|1158839814|ref|XP_020328571.1|	gi|929101020|ref|XP_014061576.1|	91.38	580	23	3	1	570	81	643	0	1069	XP_020328571.1	XP_020328571.1	XP_020328571.1 LOW QUALITY PROTEIN: ryanodine receptor 3-like [Oncorhynchus kisutch]	0	0	0	0	0	0	0	0	0	0	0	0	0	0	0	0	0	0	0	0	0	0
XP_020328572.1	gene15073:106608253	XM_014206098.1	XP_014061573.1	LOC106608253	FALSE	FALSE	ryanodine receptor 3-like	4850	14890	1	protein_coding	12	gi|1158839816|ref|XP_020328572.1|	gi|929101012|ref|XP_014061572.1|	78.33	789	59	13	1	681	1236	2020	0	1117	XP_020328572.1	XP_020328572.1	XP_020328572.1 ryanodine receptor 3-like [Oncorhynchus kisutch]	0	0	0	0	0	0	0	0	0	0	0	0	0	0	0	16600000	23000000	7430900	15200000	9134900	8139800	0
XP_020328596.1	gene23483:106562627	XM_014127586.1	XP_013983061.1	LOC106562627	FALSE	FALSE	guanosine-3'%2C5'-bis(diphosphate) 3'-pyrophosphohydrolase MESH1-like	179	1623	1	protein_coding	1	gi|1158839861|ref|XP_020328596.1|	gi|929132297|ref|XP_013983061.1|	97.81	137	3	0	1	137	1	137	2e-74	276	XP_020328596.1;XP_020328595.1	XP_020328596.1;XP_020328595.1	XP_020328596.1 guanosine-3,5-bis(diphosphate) 3-pyrophosphohydrolase MESH1-like isoform X2 [Oncorhynchus kisutch];XP_020328595.1 guanosine-3,5-bis(diphosphate) 3-pyrophosphohydrolase MESH1-like isoform X1 [Oncorhynchus kisutch]	0	984260	0	0	0	0	0	0	0	0	0	0	0	0	0	0	0	0	0	0	0	0
XP_020328619.1	gene42759:106581604	XM_014163734.1	XP_014019209.1	LOC106581604	FALSE	FALSE	EH domain-containing protein 2-like	555	3396	1	protein_coding	5	gi|1158839904|ref|XP_020328619.1|	gi|929284448|ref|XP_014019211.1|	92.63	543	37	1	1	540	1	543	0	1004	XP_020328619.1	XP_020328619.1	XP_020328619.1 LOW QUALITY PROTEIN: EH domain-containing protein 2-like [Oncorhynchus kisutch]	0	0	0	0	0	0	0	0	0	0	0	0	0	0	0	2089200	0	0	0	0	0	2377300
XP_020328775.1	gene15562:106608629	XM_014206692.1	XP_014062167.1	LOC106608629	FALSE	FALSE	serine/threonine-protein phosphatase 2B catalytic subunit alpha isoform	532	3559	1	protein_coding	1	gi|1158840199|ref|XP_020328775.1|	gi|929102197|ref|XP_014062172.1|	99.8	510	1	0	1	510	1	510	0	1062	XP_020328775.1;XP_020328774.1;XP_020328773.1;XP_020359867.1;XP_020328772.1;XP_020319404.1;XP_020319403.1	XP_020328775.1;XP_020328774.1;XP_020328773.1;XP_020359867.1;XP_020328772.1;XP_020319404.1;XP_020319403.1	XP_020328775.1 serine/threonine-protein phosphatase 2B catalytic subunit alpha isoform isoform X4 [Oncorhynchus kisutch];XP_020328774.1 serine/threonine-protein phosphatase 2B catalytic subunit alpha isoform isoform X3 [Oncorhynchus kisutch];XP_020328773.1	0	0	0	0	0	0	0	0	0	0	0	0	0	0	0	0	0	0	0	0	0	0
XP_020328799.1	gene5455:106594204	XM_014185582.1	XP_014041057.1	LOC106594204	FALSE	FALSE	gastrula zinc finger protein XlCGF17.1-like	311	2481	1	protein_coding	1	gi|1158840243|ref|XP_020328799.1|	gi|929070161|ref|XP_014041057.1|	88.09	319	24	5	1	317	1	307	5e-133	473	XP_020328799.1	XP_020328799.1	XP_020328799.1 gastrula zinc finger protein XlCGF17.1-like [Oncorhynchus kisutch]	0	0	0	0	0	0	0	0	0	0	0	0	0	0	0	0	0	0	0	0	0	0
XP_020328818.1	gene10600:100286563	NM_001146502.1	NP_001139974.1	nnmt	FALSE	FALSE	Nicotinamide N-methyltransferase	257	1356	1	protein_coding	11	gi|1158840279|ref|XP_020328818.1|	gi|226442884|ref|NP_001139974.1|	98.44	257	4	0	1	257	1	257	9e-150	528	XP_020328818.1;XP_020328817.1;XP_020328816.1	XP_020328818.1;XP_020328817.1;XP_020328816.1	XP_020328818.1 nicotinamide N-methyltransferase-like [Oncorhynchus kisutch];XP_020328817.1 nicotinamide N-methyltransferase-like [Oncorhynchus kisutch];XP_020328816.1 nicotinamide N-methyltransferase-like [Oncorhynchus kisutch]	0	5699900	0	0	0	0	0	0	0	0	0	0	0	0	0	5631600	4534200	6465900	0	5666400	0	4895500
XP_020328852.1	gene39846:106578758	XM_014157904.1	XP_014013379.1	LOC106578758	FALSE	FALSE	peptidyl-prolyl cis-trans isomerase A-like	196	1354	1	protein_coding	1	gi|1158840346|ref|XP_020328852.1|	gi|929273410|ref|XP_014013379.1|	93.37	196	13	0	1	196	1	196	1e-106	384	XP_020328852.1;XP_020328851.1;XP_020356583.1;XP_020356582.1	XP_020328852.1;XP_020328851.1;XP_020356583.1;XP_020356582.1	XP_020328852.1 peptidyl-prolyl cis-trans isomerase A-like isoform X2 [Oncorhynchus kisutch];XP_020328851.1 peptidyl-prolyl cis-trans isomerase A-like isoform X1 [Oncorhynchus kisutch];XP_020356583.1 peptidyl-prolyl cis-trans isomerase E isoform X2 [Oncorhy	0	0	0	0	0	0	0	11800000	0	0	0	0	0	0	0	0	0	0	0	0	0	0
[truncated: 706 more rows]
[truncated: 251 more columns]

## Sheet: Table S2 - Imputated Data
O. kisutch NCBI accession	S. salar NCBI accession	S. salar protein product	DF_PBS_31	DF_PBS_32	DF_PBS_33	DF_PBS_34	DF_PBS_35	DF_POLYIC_36	DF_POLYIC_37	DF_POLYIC_38	DF_POLYIC_39	DF_POLYIC_40	TF_PBS_05	TF_PBS_10	TF_PBS_25	TF_PBS_26	TF_POLYIC_07	TF_POLYIC_15	TF_POLYIC_17	TF_POLYIC_20	TF_POLYIC_29	WF_PBS_02	WF_PBS_11	WF_PBS_14	WF_PBS_18	WF_POLYIC_01	WF_POLYIC_04	WF_POLYIC_16	WF_POLYIC_23	WF_POLYIC_27
[truncated: 320 more rows]

[truncated: 2 more sheets: Table S3 - Strain Statistics, Table S4 - Immune Statistics]
